# Supplementary material for: Orthologue chemical space and its influence on target prediction
Source: Bioinformatics. 2017 Aug 26;34(1):72–9. doi: 10.1093/bioinformatics/btx525 (PMC5870859; doi:10.1093/bioinformatics/btx525)
Supplement: Supplementary Table S6-S7 [file st6-st7_btx525.zip]

Archive with 2 entries (2 files):
- ST7.csv
- ST6.csv
