# Supplementary material for: Orthologue chemical space and its influence on target prediction
Source: Bioinformatics. 2017 Aug 26;34(1):72–9. doi: 10.1093/bioinformatics/btx525 (PMC5870859; doi:10.1093/bioinformatics/btx525)
Supplement: Supplementary Table S6-S7 [file st6-st7_btx525.zip › ST7.csv]

Target Classification	N_Actives_Without_Orthologue	N_Actives_With_Orthologue	N_Inatives	N_Putative_Inatives	N_Testing_Actives	N_Testing_Inactives_Inc_SE	N_Confirmed_Testing_Inactives	Learner	Hyperparameter	Metric	Performance_Without_Orthologue	Performance_With_Orthologue
Lyases	10	11	0	10000	25	250	1	RFC	Trees=5	PR-AUC	0.424	0.424
Lyases	10	11	0	10000	25	250	1	RFC	Trees=50	PR-AUC	0.243	0.201
Lyases	10	11	0	10000	25	250	1	RFC	Trees=500	PR-AUC	0.201	0.177
Lyases	10	11	0	10000	25	250	1	SVM	C=1.0E00	PR-AUC	0.179	0.184
Lyases	10	11	0	10000	25	250	1	SVM	C=1.0E+02	PR-AUC	0.179	0.185
Lyases	10	11	0	10000	25	250	1	SVM	C=1.0E-02	PR-AUC	0.174	0.176
Lyases	10	11	0	10000	25	250	1	BNB	Alpha=1.0	PR-AUC	0.205	0.208
Lyases	10	11	0	10000	25	250	1	BNB	Alpha=0.1	PR-AUC	0.173	0.174
Lyases	10	11	0	10000	25	250	1	RFC	Trees=5	BEDROC	0.896	0.896
Lyases	10	11	0	10000	25	250	1	RFC	Trees=50	BEDROC	0.532	0.327
Lyases	10	11	0	10000	25	250	1	RFC	Trees=500	BEDROC	0.287	0.236
Lyases	10	11	0	10000	25	250	1	SVM	C=1.0E00	BEDROC	0.269	0.272
Lyases	10	11	0	10000	25	250	1	SVM	C=1.0E+02	BEDROC	0.269	0.272
Lyases	10	11	0	10000	25	250	1	SVM	C=1.0E-02	BEDROC	0.240	0.243
Lyases	10	11	0	10000	25	250	1	BNB	Alpha=1.0	BEDROC	0.238	0.239
Lyases	10	11	0	10000	25	250	1	BNB	Alpha=0.1	BEDROC	0.234	0.234
Lyases	10	11	0	10000	25	250	1	RFC	Trees=5	PRECISION	1.000	0.000
Lyases	10	11	0	10000	25	250	1	RFC	Trees=50	PRECISION	1.000	1.000
Lyases	10	11	0	10000	25	250	1	RFC	Trees=500	PRECISION	1.000	1.000
Lyases	10	11	0	10000	25	250	1	SVM	C=1.0E00	PRECISION	1.000	1.000
Lyases	10	11	0	10000	25	250	1	SVM	C=1.0E+02	PRECISION	0.000	0.000
Lyases	10	11	0	10000	25	250	1	SVM	C=1.0E-02	PRECISION	0.500	0.600
Lyases	10	11	0	10000	25	250	1	BNB	Alpha=1.0	PRECISION	1.000	1.000
Lyases	10	11	0	10000	25	250	1	BNB	Alpha=0.1	PRECISION	1.000	1.000
Lyases	10	11	0	10000	25	250	1	RFC	Trees=5	RECALL	0.120	0.000
Lyases	10	11	0	10000	25	250	1	RFC	Trees=50	RECALL	0.120	0.120
Lyases	10	11	0	10000	25	250	1	RFC	Trees=500	RECALL	0.120	0.120
Lyases	10	11	0	10000	25	250	1	SVM	C=1.0E00	RECALL	0.120	0.120
Lyases	10	11	0	10000	25	250	1	SVM	C=1.0E+02	RECALL	0.000	0.000
Lyases	10	11	0	10000	25	250	1	SVM	C=1.0E-02	RECALL	0.120	0.120
Lyases	10	11	0	10000	25	250	1	BNB	Alpha=1.0	RECALL	0.120	0.120
Lyases	10	11	0	10000	25	250	1	BNB	Alpha=0.1	RECALL	0.120	0.120
Lyases	10	11	0	10000	25	250	1	RFC	Trees=5	FSCORE	0.214	0.000
Lyases	10	11	0	10000	25	250	1	RFC	Trees=50	FSCORE	0.214	0.214
Lyases	10	11	0	10000	25	250	1	RFC	Trees=500	FSCORE	0.214	0.214
Lyases	10	11	0	10000	25	250	1	SVM	C=1.0E00	FSCORE	0.214	0.214
Lyases	10	11	0	10000	25	250	1	SVM	C=1.0E+02	FSCORE	0.000	0.000
Lyases	10	11	0	10000	25	250	1	SVM	C=1.0E-02	FSCORE	0.194	0.200
Lyases	10	11	0	10000	25	250	1	BNB	Alpha=1.0	FSCORE	0.214	0.214
Lyases	10	11	0	10000	25	250	1	BNB	Alpha=0.1	FSCORE	0.214	0.214
Ion_Channel	22	23	0	10000	34	340	0	RFC	Trees=5	PR-AUC	0.127	0.171
Ion_Channel	22	23	0	10000	34	340	0	RFC	Trees=50	PR-AUC	0.088	0.081
Ion_Channel	22	23	0	10000	34	340	0	RFC	Trees=500	PR-AUC	0.110	0.115
Ion_Channel	22	23	0	10000	34	340	0	SVM	C=1.0E00	PR-AUC	0.055	0.081
Ion_Channel	22	23	0	10000	34	340	0	SVM	C=1.0E+02	PR-AUC	0.055	0.081
Ion_Channel	22	23	0	10000	34	340	0	SVM	C=1.0E-02	PR-AUC	0.058	0.084
Ion_Channel	22	23	0	10000	34	340	0	BNB	Alpha=1.0	PR-AUC	0.058	0.059
Ion_Channel	22	23	0	10000	34	340	0	BNB	Alpha=0.1	PR-AUC	0.081	0.081
Ion_Channel	22	23	0	10000	34	340	0	RFC	Trees=5	BEDROC	0.392	0.819
Ion_Channel	22	23	0	10000	34	340	0	RFC	Trees=50	BEDROC	0.119	0.094
Ion_Channel	22	23	0	10000	34	340	0	RFC	Trees=500	BEDROC	0.071	0.071
Ion_Channel	22	23	0	10000	34	340	0	SVM	C=1.0E00	BEDROC	0.019	0.062
Ion_Channel	22	23	0	10000	34	340	0	SVM	C=1.0E+02	BEDROC	0.021	0.062
Ion_Channel	22	23	0	10000	34	340	0	SVM	C=1.0E-02	BEDROC	0.048	0.063
Ion_Channel	22	23	0	10000	34	340	0	BNB	Alpha=1.0	BEDROC	0.037	0.053
Ion_Channel	22	23	0	10000	34	340	0	BNB	Alpha=0.1	BEDROC	0.062	0.064
Ion_Channel	22	23	0	10000	34	340	0	RFC	Trees=5	PRECISION	0.000	1.000
Ion_Channel	22	23	0	10000	34	340	0	RFC	Trees=50	PRECISION	0.000	1.000
Ion_Channel	22	23	0	10000	34	340	0	RFC	Trees=500	PRECISION	0.000	1.000
Ion_Channel	22	23	0	10000	34	340	0	SVM	C=1.0E00	PRECISION	0.000	1.000
Ion_Channel	22	23	0	10000	34	340	0	SVM	C=1.0E+02	PRECISION	0.000	0.000
Ion_Channel	22	23	0	10000	34	340	0	SVM	C=1.0E-02	PRECISION	0.031	0.020
Ion_Channel	22	23	0	10000	34	340	0	BNB	Alpha=1.0	PRECISION	0.030	0.016
Ion_Channel	22	23	0	10000	34	340	0	BNB	Alpha=0.1	PRECISION	0.037	0.016
Ion_Channel	22	23	0	10000	34	340	0	RFC	Trees=5	RECALL	0.000	0.029
Ion_Channel	22	23	0	10000	34	340	0	RFC	Trees=50	RECALL	0.000	0.029
Ion_Channel	22	23	0	10000	34	340	0	RFC	Trees=500	RECALL	0.000	0.029
Ion_Channel	22	23	0	10000	34	340	0	SVM	C=1.0E00	RECALL	0.000	0.029
Ion_Channel	22	23	0	10000	34	340	0	SVM	C=1.0E+02	RECALL	0.000	0.000
Ion_Channel	22	23	0	10000	34	340	0	SVM	C=1.0E-02	RECALL	0.147	0.088
Ion_Channel	22	23	0	10000	34	340	0	BNB	Alpha=1.0	RECALL	0.206	0.059
Ion_Channel	22	23	0	10000	34	340	0	BNB	Alpha=0.1	RECALL	0.265	0.059
Ion_Channel	22	23	0	10000	34	340	0	RFC	Trees=5	FSCORE	0.000	0.057
Ion_Channel	22	23	0	10000	34	340	0	RFC	Trees=50	FSCORE	0.000	0.057
Ion_Channel	22	23	0	10000	34	340	0	RFC	Trees=500	FSCORE	0.000	0.057
Ion_Channel	22	23	0	10000	34	340	0	SVM	C=1.0E00	FSCORE	0.000	0.057
Ion_Channel	22	23	0	10000	34	340	0	SVM	C=1.0E+02	FSCORE	0.000	0.000
Ion_Channel	22	23	0	10000	34	340	0	SVM	C=1.0E-02	FSCORE	0.051	0.033
Ion_Channel	22	23	0	10000	34	340	0	BNB	Alpha=1.0	FSCORE	0.052	0.025
Ion_Channel	22	23	0	10000	34	340	0	BNB	Alpha=0.1	FSCORE	0.065	0.025
Lyases	23	24	4	9996	94	940	0	RFC	Trees=5	PR-AUC	0.465	0.290
Lyases	23	24	4	9996	94	940	0	RFC	Trees=50	PR-AUC	0.431	0.415
Lyases	23	24	4	9996	94	940	0	RFC	Trees=500	PR-AUC	0.442	0.446
Lyases	23	24	4	9996	94	940	0	SVM	C=1.0E00	PR-AUC	0.587	0.565
Lyases	23	24	4	9996	94	940	0	SVM	C=1.0E+02	PR-AUC	0.567	0.550
Lyases	23	24	4	9996	94	940	0	SVM	C=1.0E-02	PR-AUC	0.845	0.832
Lyases	23	24	4	9996	94	940	0	BNB	Alpha=1.0	PR-AUC	0.188	0.192
Lyases	23	24	4	9996	94	940	0	BNB	Alpha=0.1	PR-AUC	0.604	0.610
Lyases	23	24	4	9996	94	940	0	RFC	Trees=5	BEDROC	0.941	0.746
Lyases	23	24	4	9996	94	940	0	RFC	Trees=50	BEDROC	0.604	0.598
Lyases	23	24	4	9996	94	940	0	RFC	Trees=500	BEDROC	0.586	0.606
Lyases	23	24	4	9996	94	940	0	SVM	C=1.0E00	BEDROC	0.673	0.650
Lyases	23	24	4	9996	94	940	0	SVM	C=1.0E+02	BEDROC	0.656	0.638
Lyases	23	24	4	9996	94	940	0	SVM	C=1.0E-02	BEDROC	0.884	0.873
Lyases	23	24	4	9996	94	940	0	BNB	Alpha=1.0	BEDROC	0.242	0.248
Lyases	23	24	4	9996	94	940	0	BNB	Alpha=0.1	BEDROC	0.659	0.664
Lyases	23	24	4	9996	94	940	0	RFC	Trees=5	PRECISION	1.000	1.000
Lyases	23	24	4	9996	94	940	0	RFC	Trees=50	PRECISION	1.000	1.000
Lyases	23	24	4	9996	94	940	0	RFC	Trees=500	PRECISION	1.000	1.000
Lyases	23	24	4	9996	94	940	0	SVM	C=1.0E00	PRECISION	1.000	1.000
Lyases	23	24	4	9996	94	940	0	SVM	C=1.0E+02	PRECISION	1.000	1.000
Lyases	23	24	4	9996	94	940	0	SVM	C=1.0E-02	PRECISION	0.955	0.955
Lyases	23	24	4	9996	94	940	0	BNB	Alpha=1.0	PRECISION	0.947	0.952
Lyases	23	24	4	9996	94	940	0	BNB	Alpha=0.1	PRECISION	0.947	0.952
Lyases	23	24	4	9996	94	940	0	RFC	Trees=5	RECALL	0.085	0.085
Lyases	23	24	4	9996	94	940	0	RFC	Trees=50	RECALL	0.085	0.096
Lyases	23	24	4	9996	94	940	0	RFC	Trees=500	RECALL	0.085	0.085
Lyases	23	24	4	9996	94	940	0	SVM	C=1.0E00	RECALL	0.096	0.096
Lyases	23	24	4	9996	94	940	0	SVM	C=1.0E+02	RECALL	0.096	0.096
Lyases	23	24	4	9996	94	940	0	SVM	C=1.0E-02	RECALL	0.223	0.223
Lyases	23	24	4	9996	94	940	0	BNB	Alpha=1.0	RECALL	0.191	0.213
Lyases	23	24	4	9996	94	940	0	BNB	Alpha=0.1	RECALL	0.191	0.213
Lyases	23	24	4	9996	94	940	0	RFC	Trees=5	FSCORE	0.157	0.157
Lyases	23	24	4	9996	94	940	0	RFC	Trees=50	FSCORE	0.157	0.175
Lyases	23	24	4	9996	94	940	0	RFC	Trees=500	FSCORE	0.157	0.157
Lyases	23	24	4	9996	94	940	0	SVM	C=1.0E00	FSCORE	0.175	0.175
Lyases	23	24	4	9996	94	940	0	SVM	C=1.0E+02	FSCORE	0.175	0.175
Lyases	23	24	4	9996	94	940	0	SVM	C=1.0E-02	FSCORE	0.362	0.362
Lyases	23	24	4	9996	94	940	0	BNB	Alpha=1.0	FSCORE	0.319	0.348
Lyases	23	24	4	9996	94	940	0	BNB	Alpha=0.1	FSCORE	0.319	0.348
Transporter	13	14	0	10000	53	530	1	RFC	Trees=5	PR-AUC	0.135	0.073
Transporter	13	14	0	10000	53	530	1	RFC	Trees=50	PR-AUC	0.116	0.143
Transporter	13	14	0	10000	53	530	1	RFC	Trees=500	PR-AUC	0.112	0.122
Transporter	13	14	0	10000	53	530	1	SVM	C=1.0E00	PR-AUC	0.247	0.248
Transporter	13	14	0	10000	53	530	1	SVM	C=1.0E+02	PR-AUC	0.250	0.250
Transporter	13	14	0	10000	53	530	1	SVM	C=1.0E-02	PR-AUC	0.166	0.167
Transporter	13	14	0	10000	53	530	1	BNB	Alpha=1.0	PR-AUC	0.142	0.144
Transporter	13	14	0	10000	53	530	1	BNB	Alpha=0.1	PR-AUC	0.189	0.169
Transporter	13	14	0	10000	53	530	1	RFC	Trees=5	BEDROC	0.331	0.226
Transporter	13	14	0	10000	53	530	1	RFC	Trees=50	BEDROC	0.171	0.195
Transporter	13	14	0	10000	53	530	1	RFC	Trees=500	BEDROC	0.137	0.140
Transporter	13	14	0	10000	53	530	1	SVM	C=1.0E00	BEDROC	0.350	0.352
Transporter	13	14	0	10000	53	530	1	SVM	C=1.0E+02	BEDROC	0.354	0.353
Transporter	13	14	0	10000	53	530	1	SVM	C=1.0E-02	BEDROC	0.223	0.227
Transporter	13	14	0	10000	53	530	1	BNB	Alpha=1.0	BEDROC	0.087	0.094
Transporter	13	14	0	10000	53	530	1	BNB	Alpha=0.1	BEDROC	0.259	0.245
Transporter	13	14	0	10000	53	530	1	RFC	Trees=5	PRECISION	0.500	0.333
Transporter	13	14	0	10000	53	530	1	RFC	Trees=50	PRECISION	1.000	0.500
Transporter	13	14	0	10000	53	530	1	RFC	Trees=500	PRECISION	1.000	1.000
Transporter	13	14	0	10000	53	530	1	SVM	C=1.0E00	PRECISION	1.000	1.000
Transporter	13	14	0	10000	53	530	1	SVM	C=1.0E+02	PRECISION	0.000	0.000
Transporter	13	14	0	10000	53	530	1	SVM	C=1.0E-02	PRECISION	0.109	0.117
Transporter	13	14	0	10000	53	530	1	BNB	Alpha=1.0	PRECISION	0.196	0.189
Transporter	13	14	0	10000	53	530	1	BNB	Alpha=0.1	PRECISION	0.196	0.190
Transporter	13	14	0	10000	53	530	1	RFC	Trees=5	RECALL	0.038	0.019
Transporter	13	14	0	10000	53	530	1	RFC	Trees=50	RECALL	0.019	0.019
Transporter	13	14	0	10000	53	530	1	RFC	Trees=500	RECALL	0.019	0.019
Transporter	13	14	0	10000	53	530	1	SVM	C=1.0E00	RECALL	0.019	0.019
Transporter	13	14	0	10000	53	530	1	SVM	C=1.0E+02	RECALL	0.000	0.000
Transporter	13	14	0	10000	53	530	1	SVM	C=1.0E-02	RECALL	0.415	0.321
Transporter	13	14	0	10000	53	530	1	BNB	Alpha=1.0	RECALL	0.377	0.396
Transporter	13	14	0	10000	53	530	1	BNB	Alpha=0.1	RECALL	0.377	0.377
Transporter	13	14	0	10000	53	530	1	RFC	Trees=5	FSCORE	0.070	0.036
Transporter	13	14	0	10000	53	530	1	RFC	Trees=50	FSCORE	0.037	0.036
Transporter	13	14	0	10000	53	530	1	RFC	Trees=500	FSCORE	0.037	0.037
Transporter	13	14	0	10000	53	530	1	SVM	C=1.0E00	FSCORE	0.037	0.037
Transporter	13	14	0	10000	53	530	1	SVM	C=1.0E+02	FSCORE	0.000	0.000
Transporter	13	14	0	10000	53	530	1	SVM	C=1.0E-02	FSCORE	0.173	0.172
Transporter	13	14	0	10000	53	530	1	BNB	Alpha=1.0	FSCORE	0.258	0.256
Transporter	13	14	0	10000	53	530	1	BNB	Alpha=0.1	FSCORE	0.258	0.253
Kinase	31	32	0	10000	199	1990	0	RFC	Trees=5	PR-AUC	0.738	0.826
Kinase	31	32	0	10000	199	1990	0	RFC	Trees=50	PR-AUC	0.823	0.831
Kinase	31	32	0	10000	199	1990	0	RFC	Trees=500	PR-AUC	0.883	0.881
Kinase	31	32	0	10000	199	1990	0	SVM	C=1.0E00	PR-AUC	0.864	0.864
Kinase	31	32	0	10000	199	1990	0	SVM	C=1.0E+02	PR-AUC	0.864	0.863
Kinase	31	32	0	10000	199	1990	0	SVM	C=1.0E-02	PR-AUC	0.857	0.860
Kinase	31	32	0	10000	199	1990	0	BNB	Alpha=1.0	PR-AUC	0.882	0.882
Kinase	31	32	0	10000	199	1990	0	BNB	Alpha=0.1	PR-AUC	0.928	0.927
Kinase	31	32	0	10000	199	1990	0	RFC	Trees=5	BEDROC	0.971	0.933
Kinase	31	32	0	10000	199	1990	0	RFC	Trees=50	BEDROC	0.916	0.917
Kinase	31	32	0	10000	199	1990	0	RFC	Trees=500	BEDROC	0.930	0.934
Kinase	31	32	0	10000	199	1990	0	SVM	C=1.0E00	BEDROC	0.920	0.920
Kinase	31	32	0	10000	199	1990	0	SVM	C=1.0E+02	BEDROC	0.920	0.920
Kinase	31	32	0	10000	199	1990	0	SVM	C=1.0E-02	BEDROC	0.914	0.916
Kinase	31	32	0	10000	199	1990	0	BNB	Alpha=1.0	BEDROC	0.924	0.924
Kinase	31	32	0	10000	199	1990	0	BNB	Alpha=0.1	BEDROC	0.959	0.957
Kinase	31	32	0	10000	199	1990	0	RFC	Trees=5	PRECISION	1.000	0.980
Kinase	31	32	0	10000	199	1990	0	RFC	Trees=50	PRECISION	1.000	1.000
Kinase	31	32	0	10000	199	1990	0	RFC	Trees=500	PRECISION	1.000	1.000
Kinase	31	32	0	10000	199	1990	0	SVM	C=1.0E00	PRECISION	1.000	1.000
Kinase	31	32	0	10000	199	1990	0	SVM	C=1.0E+02	PRECISION	1.000	1.000
Kinase	31	32	0	10000	199	1990	0	SVM	C=1.0E-02	PRECISION	0.973	0.982
Kinase	31	32	0	10000	199	1990	0	BNB	Alpha=1.0	PRECISION	1.000	1.000
Kinase	31	32	0	10000	199	1990	0	BNB	Alpha=0.1	PRECISION	1.000	1.000
Kinase	31	32	0	10000	199	1990	0	RFC	Trees=5	RECALL	0.477	0.492
Kinase	31	32	0	10000	199	1990	0	RFC	Trees=50	RECALL	0.452	0.442
Kinase	31	32	0	10000	199	1990	0	RFC	Trees=500	RECALL	0.472	0.447
Kinase	31	32	0	10000	199	1990	0	SVM	C=1.0E00	RECALL	0.492	0.492
Kinase	31	32	0	10000	199	1990	0	SVM	C=1.0E+02	RECALL	0.477	0.487
Kinase	31	32	0	10000	199	1990	0	SVM	C=1.0E-02	RECALL	0.548	0.558
Kinase	31	32	0	10000	199	1990	0	BNB	Alpha=1.0	RECALL	0.457	0.462
Kinase	31	32	0	10000	199	1990	0	BNB	Alpha=0.1	RECALL	0.457	0.462
Kinase	31	32	0	10000	199	1990	0	RFC	Trees=5	FSCORE	0.646	0.656
Kinase	31	32	0	10000	199	1990	0	RFC	Trees=50	FSCORE	0.623	0.613
Kinase	31	32	0	10000	199	1990	0	RFC	Trees=500	FSCORE	0.642	0.618
Kinase	31	32	0	10000	199	1990	0	SVM	C=1.0E00	FSCORE	0.660	0.660
Kinase	31	32	0	10000	199	1990	0	SVM	C=1.0E+02	FSCORE	0.646	0.655
Kinase	31	32	0	10000	199	1990	0	SVM	C=1.0E-02	FSCORE	0.701	0.712
Kinase	31	32	0	10000	199	1990	0	BNB	Alpha=1.0	FSCORE	0.628	0.632
Kinase	31	32	0	10000	199	1990	0	BNB	Alpha=0.1	FSCORE	0.628	0.632
Hydrolases	47	48	2	9998	543	5430	925	RFC	Trees=5	PR-AUC	0.927	0.920
Hydrolases	47	48	2	9998	543	5430	925	RFC	Trees=50	PR-AUC	0.905	0.901
Hydrolases	47	48	2	9998	543	5430	925	RFC	Trees=500	PR-AUC	0.898	0.896
Hydrolases	47	48	2	9998	543	5430	925	SVM	C=1.0E00	PR-AUC	0.893	0.893
Hydrolases	47	48	2	9998	543	5430	925	SVM	C=1.0E+02	PR-AUC	0.894	0.891
Hydrolases	47	48	2	9998	543	5430	925	SVM	C=1.0E-02	PR-AUC	0.898	0.898
Hydrolases	47	48	2	9998	543	5430	925	BNB	Alpha=1.0	PR-AUC	0.892	0.892
Hydrolases	47	48	2	9998	543	5430	925	BNB	Alpha=0.1	PR-AUC	0.893	0.892
Hydrolases	47	48	2	9998	543	5430	925	RFC	Trees=5	BEDROC	0.986	0.978
Hydrolases	47	48	2	9998	543	5430	925	RFC	Trees=50	BEDROC	0.955	0.952
Hydrolases	47	48	2	9998	543	5430	925	RFC	Trees=500	BEDROC	0.950	0.949
Hydrolases	47	48	2	9998	543	5430	925	SVM	C=1.0E00	BEDROC	0.948	0.948
Hydrolases	47	48	2	9998	543	5430	925	SVM	C=1.0E+02	BEDROC	0.949	0.948
Hydrolases	47	48	2	9998	543	5430	925	SVM	C=1.0E-02	BEDROC	0.950	0.950
Hydrolases	47	48	2	9998	543	5430	925	BNB	Alpha=1.0	BEDROC	0.948	0.948
Hydrolases	47	48	2	9998	543	5430	925	BNB	Alpha=0.1	BEDROC	0.947	0.947
Hydrolases	47	48	2	9998	543	5430	925	RFC	Trees=5	PRECISION	1.000	1.000
Hydrolases	47	48	2	9998	543	5430	925	RFC	Trees=50	PRECISION	1.000	1.000
Hydrolases	47	48	2	9998	543	5430	925	RFC	Trees=500	PRECISION	1.000	1.000
Hydrolases	47	48	2	9998	543	5430	925	SVM	C=1.0E00	PRECISION	1.000	1.000
Hydrolases	47	48	2	9998	543	5430	925	SVM	C=1.0E+02	PRECISION	1.000	1.000
Hydrolases	47	48	2	9998	543	5430	925	SVM	C=1.0E-02	PRECISION	1.000	1.000
Hydrolases	47	48	2	9998	543	5430	925	BNB	Alpha=1.0	PRECISION	1.000	0.998
Hydrolases	47	48	2	9998	543	5430	925	BNB	Alpha=0.1	PRECISION	0.895	1.000
Hydrolases	47	48	2	9998	543	5430	925	RFC	Trees=5	RECALL	0.775	0.812
Hydrolases	47	48	2	9998	543	5430	925	RFC	Trees=50	RECALL	0.775	0.786
Hydrolases	47	48	2	9998	543	5430	925	RFC	Trees=500	RECALL	0.810	0.821
Hydrolases	47	48	2	9998	543	5430	925	SVM	C=1.0E00	RECALL	0.786	0.790
Hydrolases	47	48	2	9998	543	5430	925	SVM	C=1.0E+02	RECALL	0.834	0.838
Hydrolases	47	48	2	9998	543	5430	925	SVM	C=1.0E-02	RECALL	0.862	0.862
Hydrolases	47	48	2	9998	543	5430	925	BNB	Alpha=1.0	RECALL	0.860	0.862
Hydrolases	47	48	2	9998	543	5430	925	BNB	Alpha=0.1	RECALL	0.866	0.862
Hydrolases	47	48	2	9998	543	5430	925	RFC	Trees=5	FSCORE	0.873	0.896
Hydrolases	47	48	2	9998	543	5430	925	RFC	Trees=50	FSCORE	0.873	0.880
Hydrolases	47	48	2	9998	543	5430	925	RFC	Trees=500	FSCORE	0.895	0.902
Hydrolases	47	48	2	9998	543	5430	925	SVM	C=1.0E00	FSCORE	0.880	0.883
Hydrolases	47	48	2	9998	543	5430	925	SVM	C=1.0E+02	FSCORE	0.910	0.912
Hydrolases	47	48	2	9998	543	5430	925	SVM	C=1.0E-02	FSCORE	0.926	0.926
Hydrolases	47	48	2	9998	543	5430	925	BNB	Alpha=1.0	FSCORE	0.925	0.925
Hydrolases	47	48	2	9998	543	5430	925	BNB	Alpha=0.1	FSCORE	0.880	0.926
Protease	137	138	1	9999	494	4940	1	RFC	Trees=5	PR-AUC	0.725	0.666
Protease	137	138	1	9999	494	4940	1	RFC	Trees=50	PR-AUC	0.739	0.744
Protease	137	138	1	9999	494	4940	1	RFC	Trees=500	PR-AUC	0.756	0.755
Protease	137	138	1	9999	494	4940	1	SVM	C=1.0E00	PR-AUC	0.788	0.790
Protease	137	138	1	9999	494	4940	1	SVM	C=1.0E+02	PR-AUC	0.784	0.786
Protease	137	138	1	9999	494	4940	1	SVM	C=1.0E-02	PR-AUC	0.794	0.797
Protease	137	138	1	9999	494	4940	1	BNB	Alpha=1.0	PR-AUC	0.713	0.713
Protease	137	138	1	9999	494	4940	1	BNB	Alpha=0.1	PR-AUC	0.720	0.721
Protease	137	138	1	9999	494	4940	1	RFC	Trees=5	BEDROC	0.868	0.833
Protease	137	138	1	9999	494	4940	1	RFC	Trees=50	BEDROC	0.838	0.842
Protease	137	138	1	9999	494	4940	1	RFC	Trees=500	BEDROC	0.844	0.841
Protease	137	138	1	9999	494	4940	1	SVM	C=1.0E00	BEDROC	0.873	0.873
Protease	137	138	1	9999	494	4940	1	SVM	C=1.0E+02	BEDROC	0.870	0.870
Protease	137	138	1	9999	494	4940	1	SVM	C=1.0E-02	BEDROC	0.878	0.880
Protease	137	138	1	9999	494	4940	1	BNB	Alpha=1.0	BEDROC	0.818	0.818
Protease	137	138	1	9999	494	4940	1	BNB	Alpha=0.1	BEDROC	0.824	0.824
Protease	137	138	1	9999	494	4940	1	RFC	Trees=5	PRECISION	0.839	0.841
Protease	137	138	1	9999	494	4940	1	RFC	Trees=50	PRECISION	0.973	0.958
Protease	137	138	1	9999	494	4940	1	RFC	Trees=500	PRECISION	0.968	0.962
Protease	137	138	1	9999	494	4940	1	SVM	C=1.0E00	PRECISION	0.959	0.951
Protease	137	138	1	9999	494	4940	1	SVM	C=1.0E+02	PRECISION	0.918	0.908
Protease	137	138	1	9999	494	4940	1	SVM	C=1.0E-02	PRECISION	0.762	0.767
Protease	137	138	1	9999	494	4940	1	BNB	Alpha=1.0	PRECISION	0.853	0.834
Protease	137	138	1	9999	494	4940	1	BNB	Alpha=0.1	PRECISION	0.852	0.815
Protease	137	138	1	9999	494	4940	1	RFC	Trees=5	RECALL	0.549	0.460
Protease	137	138	1	9999	494	4940	1	RFC	Trees=50	RECALL	0.437	0.411
Protease	137	138	1	9999	494	4940	1	RFC	Trees=500	RECALL	0.433	0.457
Protease	137	138	1	9999	494	4940	1	SVM	C=1.0E00	RECALL	0.468	0.470
Protease	137	138	1	9999	494	4940	1	SVM	C=1.0E+02	RECALL	0.540	0.543
Protease	137	138	1	9999	494	4940	1	SVM	C=1.0E-02	RECALL	0.733	0.733
Protease	137	138	1	9999	494	4940	1	BNB	Alpha=1.0	RECALL	0.670	0.672
Protease	137	138	1	9999	494	4940	1	BNB	Alpha=0.1	RECALL	0.664	0.676
Protease	137	138	1	9999	494	4940	1	RFC	Trees=5	FSCORE	0.663	0.594
Protease	137	138	1	9999	494	4940	1	RFC	Trees=50	FSCORE	0.603	0.575
Protease	137	138	1	9999	494	4940	1	RFC	Trees=500	FSCORE	0.599	0.620
Protease	137	138	1	9999	494	4940	1	SVM	C=1.0E00	FSCORE	0.629	0.629
Protease	137	138	1	9999	494	4940	1	SVM	C=1.0E+02	FSCORE	0.680	0.679
Protease	137	138	1	9999	494	4940	1	SVM	C=1.0E-02	FSCORE	0.747	0.749
Protease	137	138	1	9999	494	4940	1	BNB	Alpha=1.0	FSCORE	0.751	0.744
Protease	137	138	1	9999	494	4940	1	BNB	Alpha=0.1	FSCORE	0.746	0.739
Transferases	465	466	0	10000	1195	11950	0	RFC	Trees=5	PR-AUC	0.465	0.423
Transferases	465	466	0	10000	1195	11950	0	RFC	Trees=50	PR-AUC	0.572	0.577
Transferases	465	466	0	10000	1195	11950	0	RFC	Trees=500	PR-AUC	0.590	0.599
Transferases	465	466	0	10000	1195	11950	0	SVM	C=1.0E00	PR-AUC	0.580	0.579
Transferases	465	466	0	10000	1195	11950	0	SVM	C=1.0E+02	PR-AUC	0.583	0.583
Transferases	465	466	0	10000	1195	11950	0	SVM	C=1.0E-02	PR-AUC	0.574	0.574
Transferases	465	466	0	10000	1195	11950	0	BNB	Alpha=1.0	PR-AUC	0.555	0.555
Transferases	465	466	0	10000	1195	11950	0	BNB	Alpha=0.1	PR-AUC	0.513	0.513
Transferases	465	466	0	10000	1195	11950	0	RFC	Trees=5	BEDROC	0.680	0.623
Transferases	465	466	0	10000	1195	11950	0	RFC	Trees=50	BEDROC	0.718	0.724
Transferases	465	466	0	10000	1195	11950	0	RFC	Trees=500	BEDROC	0.722	0.730
Transferases	465	466	0	10000	1195	11950	0	SVM	C=1.0E00	BEDROC	0.711	0.711
Transferases	465	466	0	10000	1195	11950	0	SVM	C=1.0E+02	BEDROC	0.715	0.715
Transferases	465	466	0	10000	1195	11950	0	SVM	C=1.0E-02	BEDROC	0.704	0.704
Transferases	465	466	0	10000	1195	11950	0	BNB	Alpha=1.0	BEDROC	0.695	0.695
Transferases	465	466	0	10000	1195	11950	0	BNB	Alpha=0.1	BEDROC	0.659	0.658
Transferases	465	466	0	10000	1195	11950	0	RFC	Trees=5	PRECISION	0.921	0.924
Transferases	465	466	0	10000	1195	11950	0	RFC	Trees=50	PRECISION	0.965	0.970
Transferases	465	466	0	10000	1195	11950	0	RFC	Trees=500	PRECISION	0.973	0.976
Transferases	465	466	0	10000	1195	11950	0	SVM	C=1.0E00	PRECISION	0.948	0.948
Transferases	465	466	0	10000	1195	11950	0	SVM	C=1.0E+02	PRECISION	0.916	0.917
Transferases	465	466	0	10000	1195	11950	0	SVM	C=1.0E-02	PRECISION	0.931	0.930
Transferases	465	466	0	10000	1195	11950	0	BNB	Alpha=1.0	PRECISION	0.817	0.816
Transferases	465	466	0	10000	1195	11950	0	BNB	Alpha=0.1	PRECISION	0.808	0.808
Transferases	465	466	0	10000	1195	11950	0	RFC	Trees=5	RECALL	0.223	0.253
Transferases	465	466	0	10000	1195	11950	0	RFC	Trees=50	RECALL	0.233	0.244
Transferases	465	466	0	10000	1195	11950	0	RFC	Trees=500	RECALL	0.237	0.238
Transferases	465	466	0	10000	1195	11950	0	SVM	C=1.0E00	RECALL	0.244	0.244
Transferases	465	466	0	10000	1195	11950	0	SVM	C=1.0E+02	RECALL	0.285	0.286
Transferases	465	466	0	10000	1195	11950	0	SVM	C=1.0E-02	RECALL	0.295	0.299
Transferases	465	466	0	10000	1195	11950	0	BNB	Alpha=1.0	RECALL	0.392	0.392
Transferases	465	466	0	10000	1195	11950	0	BNB	Alpha=0.1	RECALL	0.415	0.415
Transferases	465	466	0	10000	1195	11950	0	RFC	Trees=5	FSCORE	0.360	0.397
Transferases	465	466	0	10000	1195	11950	0	RFC	Trees=50	FSCORE	0.376	0.389
Transferases	465	466	0	10000	1195	11950	0	RFC	Trees=500	FSCORE	0.381	0.382
Transferases	465	466	0	10000	1195	11950	0	SVM	C=1.0E00	FSCORE	0.389	0.389
Transferases	465	466	0	10000	1195	11950	0	SVM	C=1.0E+02	FSCORE	0.434	0.436
Transferases	465	466	0	10000	1195	11950	0	SVM	C=1.0E-02	FSCORE	0.448	0.452
Transferases	465	466	0	10000	1195	11950	0	BNB	Alpha=1.0	FSCORE	0.530	0.530
Transferases	465	466	0	10000	1195	11950	0	BNB	Alpha=0.1	FSCORE	0.548	0.548
Oxidoreductases	245	246	103	9897	1317	13170	12	RFC	Trees=5	PR-AUC	0.209	0.179
Oxidoreductases	245	246	103	9897	1317	13170	12	RFC	Trees=50	PR-AUC	0.265	0.217
Oxidoreductases	245	246	103	9897	1317	13170	12	RFC	Trees=500	PR-AUC	0.245	0.235
Oxidoreductases	245	246	103	9897	1317	13170	12	SVM	C=1.0E00	PR-AUC	0.201	0.201
Oxidoreductases	245	246	103	9897	1317	13170	12	SVM	C=1.0E+02	PR-AUC	0.185	0.182
Oxidoreductases	245	246	103	9897	1317	13170	12	SVM	C=1.0E-02	PR-AUC	0.255	0.257
Oxidoreductases	245	246	103	9897	1317	13170	12	BNB	Alpha=1.0	PR-AUC	0.261	0.263
Oxidoreductases	245	246	103	9897	1317	13170	12	BNB	Alpha=0.1	PR-AUC	0.213	0.212
Oxidoreductases	245	246	103	9897	1317	13170	12	RFC	Trees=5	BEDROC	0.416	0.350
Oxidoreductases	245	246	103	9897	1317	13170	12	RFC	Trees=50	BEDROC	0.365	0.348
Oxidoreductases	245	246	103	9897	1317	13170	12	RFC	Trees=500	BEDROC	0.346	0.341
Oxidoreductases	245	246	103	9897	1317	13170	12	SVM	C=1.0E00	BEDROC	0.317	0.317
Oxidoreductases	245	246	103	9897	1317	13170	12	SVM	C=1.0E+02	BEDROC	0.302	0.301
Oxidoreductases	245	246	103	9897	1317	13170	12	SVM	C=1.0E-02	BEDROC	0.372	0.373
Oxidoreductases	245	246	103	9897	1317	13170	12	BNB	Alpha=1.0	BEDROC	0.363	0.364
Oxidoreductases	245	246	103	9897	1317	13170	12	BNB	Alpha=0.1	BEDROC	0.335	0.333
Oxidoreductases	245	246	103	9897	1317	13170	12	RFC	Trees=5	PRECISION	0.305	0.329
Oxidoreductases	245	246	103	9897	1317	13170	12	RFC	Trees=50	PRECISION	0.565	0.554
Oxidoreductases	245	246	103	9897	1317	13170	12	RFC	Trees=500	PRECISION	0.546	0.562
Oxidoreductases	245	246	103	9897	1317	13170	12	SVM	C=1.0E00	PRECISION	0.627	0.617
Oxidoreductases	245	246	103	9897	1317	13170	12	SVM	C=1.0E+02	PRECISION	0.511	0.511
Oxidoreductases	245	246	103	9897	1317	13170	12	SVM	C=1.0E-02	PRECISION	0.181	0.186
Oxidoreductases	245	246	103	9897	1317	13170	12	BNB	Alpha=1.0	PRECISION	0.082	0.082
Oxidoreductases	245	246	103	9897	1317	13170	12	BNB	Alpha=0.1	PRECISION	0.069	0.067
Oxidoreductases	245	246	103	9897	1317	13170	12	RFC	Trees=5	RECALL	0.095	0.143
Oxidoreductases	245	246	103	9897	1317	13170	12	RFC	Trees=50	RECALL	0.099	0.106
Oxidoreductases	245	246	103	9897	1317	13170	12	RFC	Trees=500	RECALL	0.104	0.107
Oxidoreductases	245	246	103	9897	1317	13170	12	SVM	C=1.0E00	RECALL	0.073	0.072
Oxidoreductases	245	246	103	9897	1317	13170	12	SVM	C=1.0E+02	RECALL	0.136	0.137
Oxidoreductases	245	246	103	9897	1317	13170	12	SVM	C=1.0E-02	RECALL	0.295	0.304
Oxidoreductases	245	246	103	9897	1317	13170	12	BNB	Alpha=1.0	RECALL	0.379	0.391
Oxidoreductases	245	246	103	9897	1317	13170	12	BNB	Alpha=0.1	RECALL	0.368	0.363
Oxidoreductases	245	246	103	9897	1317	13170	12	RFC	Trees=5	FSCORE	0.145	0.199
Oxidoreductases	245	246	103	9897	1317	13170	12	RFC	Trees=50	FSCORE	0.168	0.177
Oxidoreductases	245	246	103	9897	1317	13170	12	RFC	Trees=500	FSCORE	0.175	0.180
Oxidoreductases	245	246	103	9897	1317	13170	12	SVM	C=1.0E00	FSCORE	0.131	0.129
Oxidoreductases	245	246	103	9897	1317	13170	12	SVM	C=1.0E+02	FSCORE	0.215	0.216
Oxidoreductases	245	246	103	9897	1317	13170	12	SVM	C=1.0E-02	FSCORE	0.224	0.231
Oxidoreductases	245	246	103	9897	1317	13170	12	BNB	Alpha=1.0	FSCORE	0.135	0.135
Oxidoreductases	245	246	103	9897	1317	13170	12	BNB	Alpha=0.1	FSCORE	0.116	0.113
Lyases	198	199	8	9992	181	1810	0	RFC	Trees=5	PR-AUC	0.835	0.811
Lyases	198	199	8	9992	181	1810	0	RFC	Trees=50	PR-AUC	0.869	0.861
Lyases	198	199	8	9992	181	1810	0	RFC	Trees=500	PR-AUC	0.867	0.871
Lyases	198	199	8	9992	181	1810	0	SVM	C=1.0E00	PR-AUC	0.846	0.846
Lyases	198	199	8	9992	181	1810	0	SVM	C=1.0E+02	PR-AUC	0.836	0.835
Lyases	198	199	8	9992	181	1810	0	SVM	C=1.0E-02	PR-AUC	0.884	0.884
Lyases	198	199	8	9992	181	1810	0	BNB	Alpha=1.0	PR-AUC	0.866	0.867
Lyases	198	199	8	9992	181	1810	0	BNB	Alpha=0.1	PR-AUC	0.851	0.852
Lyases	198	199	8	9992	181	1810	0	RFC	Trees=5	BEDROC	0.929	0.917
Lyases	198	199	8	9992	181	1810	0	RFC	Trees=50	BEDROC	0.921	0.915
Lyases	198	199	8	9992	181	1810	0	RFC	Trees=500	BEDROC	0.915	0.917
Lyases	198	199	8	9992	181	1810	0	SVM	C=1.0E00	BEDROC	0.908	0.908
Lyases	198	199	8	9992	181	1810	0	SVM	C=1.0E+02	BEDROC	0.902	0.902
Lyases	198	199	8	9992	181	1810	0	SVM	C=1.0E-02	BEDROC	0.931	0.931
Lyases	198	199	8	9992	181	1810	0	BNB	Alpha=1.0	BEDROC	0.919	0.920
Lyases	198	199	8	9992	181	1810	0	BNB	Alpha=0.1	BEDROC	0.908	0.909
Lyases	198	199	8	9992	181	1810	0	RFC	Trees=5	PRECISION	0.823	0.791
Lyases	198	199	8	9992	181	1810	0	RFC	Trees=50	PRECISION	0.905	0.891
Lyases	198	199	8	9992	181	1810	0	RFC	Trees=500	PRECISION	0.914	0.897
Lyases	198	199	8	9992	181	1810	0	SVM	C=1.0E00	PRECISION	0.918	0.935
Lyases	198	199	8	9992	181	1810	0	SVM	C=1.0E+02	PRECISION	0.893	0.893
Lyases	198	199	8	9992	181	1810	0	SVM	C=1.0E-02	PRECISION	0.473	0.472
Lyases	198	199	8	9992	181	1810	0	BNB	Alpha=1.0	PRECISION	0.298	0.298
Lyases	198	199	8	9992	181	1810	0	BNB	Alpha=0.1	PRECISION	0.288	0.288
Lyases	198	199	8	9992	181	1810	0	RFC	Trees=5	RECALL	0.746	0.751
Lyases	198	199	8	9992	181	1810	0	RFC	Trees=50	RECALL	0.735	0.768
Lyases	198	199	8	9992	181	1810	0	RFC	Trees=500	RECALL	0.762	0.773
Lyases	198	199	8	9992	181	1810	0	SVM	C=1.0E00	RECALL	0.619	0.635
Lyases	198	199	8	9992	181	1810	0	SVM	C=1.0E+02	RECALL	0.785	0.785
Lyases	198	199	8	9992	181	1810	0	SVM	C=1.0E-02	RECALL	0.928	0.928
Lyases	198	199	8	9992	181	1810	0	BNB	Alpha=1.0	RECALL	0.945	0.945
Lyases	198	199	8	9992	181	1810	0	BNB	Alpha=0.1	RECALL	0.945	0.945
Lyases	198	199	8	9992	181	1810	0	RFC	Trees=5	FSCORE	0.783	0.771
Lyases	198	199	8	9992	181	1810	0	RFC	Trees=50	FSCORE	0.811	0.825
Lyases	198	199	8	9992	181	1810	0	RFC	Trees=500	FSCORE	0.831	0.831
Lyases	198	199	8	9992	181	1810	0	SVM	C=1.0E00	FSCORE	0.739	0.757
Lyases	198	199	8	9992	181	1810	0	SVM	C=1.0E+02	FSCORE	0.835	0.835
Lyases	198	199	8	9992	181	1810	0	SVM	C=1.0E-02	FSCORE	0.627	0.626
Lyases	198	199	8	9992	181	1810	0	BNB	Alpha=1.0	FSCORE	0.453	0.453
Lyases	198	199	8	9992	181	1810	0	BNB	Alpha=0.1	FSCORE	0.442	0.442
Transporter	115	116	0	10000	114	1140	0	RFC	Trees=5	PR-AUC	0.936	0.952
Transporter	115	116	0	10000	114	1140	0	RFC	Trees=50	PR-AUC	0.990	0.980
Transporter	115	116	0	10000	114	1140	0	RFC	Trees=500	PR-AUC	0.983	0.989
Transporter	115	116	0	10000	114	1140	0	SVM	C=1.0E00	PR-AUC	0.987	0.988
Transporter	115	116	0	10000	114	1140	0	SVM	C=1.0E+02	PR-AUC	0.987	0.987
Transporter	115	116	0	10000	114	1140	0	SVM	C=1.0E-02	PR-AUC	0.976	0.981
Transporter	115	116	0	10000	114	1140	0	BNB	Alpha=1.0	PR-AUC	0.895	0.901
Transporter	115	116	0	10000	114	1140	0	BNB	Alpha=0.1	PR-AUC	0.948	0.959
Transporter	115	116	0	10000	114	1140	0	RFC	Trees=5	BEDROC	0.980	0.988
Transporter	115	116	0	10000	114	1140	0	RFC	Trees=50	BEDROC	0.995	0.988
Transporter	115	116	0	10000	114	1140	0	RFC	Trees=500	BEDROC	0.989	0.993
Transporter	115	116	0	10000	114	1140	0	SVM	C=1.0E00	BEDROC	0.992	0.992
Transporter	115	116	0	10000	114	1140	0	SVM	C=1.0E+02	BEDROC	0.992	0.992
Transporter	115	116	0	10000	114	1140	0	SVM	C=1.0E-02	BEDROC	0.985	0.988
Transporter	115	116	0	10000	114	1140	0	BNB	Alpha=1.0	BEDROC	0.945	0.946
Transporter	115	116	0	10000	114	1140	0	BNB	Alpha=0.1	BEDROC	0.967	0.974
Transporter	115	116	0	10000	114	1140	0	RFC	Trees=5	PRECISION	0.989	0.978
Transporter	115	116	0	10000	114	1140	0	RFC	Trees=50	PRECISION	1.000	1.000
Transporter	115	116	0	10000	114	1140	0	RFC	Trees=500	PRECISION	1.000	1.000
Transporter	115	116	0	10000	114	1140	0	SVM	C=1.0E00	PRECISION	1.000	1.000
Transporter	115	116	0	10000	114	1140	0	SVM	C=1.0E+02	PRECISION	0.990	0.990
Transporter	115	116	0	10000	114	1140	0	SVM	C=1.0E-02	PRECISION	0.990	0.991
Transporter	115	116	0	10000	114	1140	0	BNB	Alpha=1.0	PRECISION	0.991	0.991
Transporter	115	116	0	10000	114	1140	0	BNB	Alpha=0.1	PRECISION	0.991	0.991
Transporter	115	116	0	10000	114	1140	0	RFC	Trees=5	RECALL	0.763	0.772
Transporter	115	116	0	10000	114	1140	0	RFC	Trees=50	RECALL	0.781	0.798
Transporter	115	116	0	10000	114	1140	0	RFC	Trees=500	RECALL	0.807	0.798
Transporter	115	116	0	10000	114	1140	0	SVM	C=1.0E00	RECALL	0.825	0.825
Transporter	115	116	0	10000	114	1140	0	SVM	C=1.0E+02	RECALL	0.851	0.851
Transporter	115	116	0	10000	114	1140	0	SVM	C=1.0E-02	RECALL	0.912	0.939
Transporter	115	116	0	10000	114	1140	0	BNB	Alpha=1.0	RECALL	0.930	0.930
Transporter	115	116	0	10000	114	1140	0	BNB	Alpha=0.1	RECALL	0.930	0.930
Transporter	115	116	0	10000	114	1140	0	RFC	Trees=5	FSCORE	0.861	0.863
Transporter	115	116	0	10000	114	1140	0	RFC	Trees=50	FSCORE	0.877	0.888
Transporter	115	116	0	10000	114	1140	0	RFC	Trees=500	FSCORE	0.893	0.888
Transporter	115	116	0	10000	114	1140	0	SVM	C=1.0E00	FSCORE	0.904	0.904
Transporter	115	116	0	10000	114	1140	0	SVM	C=1.0E+02	FSCORE	0.915	0.915
Transporter	115	116	0	10000	114	1140	0	SVM	C=1.0E-02	FSCORE	0.950	0.964
Transporter	115	116	0	10000	114	1140	0	BNB	Alpha=1.0	FSCORE	0.959	0.959
Transporter	115	116	0	10000	114	1140	0	BNB	Alpha=0.1	FSCORE	0.959	0.959
Ion_Channel	14	15	0	10000	5536	50000	0	RFC	Trees=5	PR-AUC	0.083	0.074
Ion_Channel	14	15	0	10000	5536	50000	0	RFC	Trees=50	PR-AUC	0.091	0.089
Ion_Channel	14	15	0	10000	5536	50000	0	RFC	Trees=500	PR-AUC	0.092	0.091
Ion_Channel	14	15	0	10000	5536	50000	0	SVM	C=1.0E00	PR-AUC	0.112	0.112
Ion_Channel	14	15	0	10000	5536	50000	0	SVM	C=1.0E+02	PR-AUC	0.112	0.112
Ion_Channel	14	15	0	10000	5536	50000	0	SVM	C=1.0E-02	PR-AUC	0.111	0.111
Ion_Channel	14	15	0	10000	5536	50000	0	BNB	Alpha=1.0	PR-AUC	0.092	0.091
Ion_Channel	14	15	0	10000	5536	50000	0	BNB	Alpha=0.1	PR-AUC	0.086	0.086
Ion_Channel	14	15	0	10000	5536	50000	0	RFC	Trees=5	BEDROC	0.550	0.515
Ion_Channel	14	15	0	10000	5536	50000	0	RFC	Trees=50	BEDROC	0.120	0.118
Ion_Channel	14	15	0	10000	5536	50000	0	RFC	Trees=500	BEDROC	0.084	0.080
Ion_Channel	14	15	0	10000	5536	50000	0	SVM	C=1.0E00	BEDROC	0.150	0.150
Ion_Channel	14	15	0	10000	5536	50000	0	SVM	C=1.0E+02	BEDROC	0.149	0.149
Ion_Channel	14	15	0	10000	5536	50000	0	SVM	C=1.0E-02	BEDROC	0.158	0.158
Ion_Channel	14	15	0	10000	5536	50000	0	BNB	Alpha=1.0	BEDROC	0.060	0.060
Ion_Channel	14	15	0	10000	5536	50000	0	BNB	Alpha=0.1	BEDROC	0.056	0.057
Ion_Channel	14	15	0	10000	5536	50000	0	RFC	Trees=5	PRECISION	0.500	0.080
Ion_Channel	14	15	0	10000	5536	50000	0	RFC	Trees=50	PRECISION	0.667	0.400
Ion_Channel	14	15	0	10000	5536	50000	0	RFC	Trees=500	PRECISION	0.571	0.571
Ion_Channel	14	15	0	10000	5536	50000	0	SVM	C=1.0E00	PRECISION	0.087	0.105
Ion_Channel	14	15	0	10000	5536	50000	0	SVM	C=1.0E+02	PRECISION	0.250	0.192
Ion_Channel	14	15	0	10000	5536	50000	0	SVM	C=1.0E-02	PRECISION	0.066	0.069
Ion_Channel	14	15	0	10000	5536	50000	0	BNB	Alpha=1.0	PRECISION	0.070	0.070
Ion_Channel	14	15	0	10000	5536	50000	0	BNB	Alpha=0.1	PRECISION	0.072	0.072
Ion_Channel	14	15	0	10000	5536	50000	0	RFC	Trees=5	RECALL	0.001	0.001
Ion_Channel	14	15	0	10000	5536	50000	0	RFC	Trees=50	RECALL	0.001	0.001
Ion_Channel	14	15	0	10000	5536	50000	0	RFC	Trees=500	RECALL	0.001	0.001
Ion_Channel	14	15	0	10000	5536	50000	0	SVM	C=1.0E00	RECALL	0.001	0.001
Ion_Channel	14	15	0	10000	5536	50000	0	SVM	C=1.0E+02	RECALL	0.001	0.001
Ion_Channel	14	15	0	10000	5536	50000	0	SVM	C=1.0E-02	RECALL	0.003	0.003
Ion_Channel	14	15	0	10000	5536	50000	0	BNB	Alpha=1.0	RECALL	0.001	0.001
Ion_Channel	14	15	0	10000	5536	50000	0	BNB	Alpha=0.1	RECALL	0.001	0.001
Ion_Channel	14	15	0	10000	5536	50000	0	RFC	Trees=5	FSCORE	0.001	0.001
Ion_Channel	14	15	0	10000	5536	50000	0	RFC	Trees=50	FSCORE	0.001	0.001
Ion_Channel	14	15	0	10000	5536	50000	0	RFC	Trees=500	FSCORE	0.001	0.001
Ion_Channel	14	15	0	10000	5536	50000	0	SVM	C=1.0E00	FSCORE	0.001	0.001
Ion_Channel	14	15	0	10000	5536	50000	0	SVM	C=1.0E+02	FSCORE	0.001	0.002
Ion_Channel	14	15	0	10000	5536	50000	0	SVM	C=1.0E-02	FSCORE	0.005	0.005
Ion_Channel	14	15	0	10000	5536	50000	0	BNB	Alpha=1.0	FSCORE	0.002	0.002
Ion_Channel	14	15	0	10000	5536	50000	0	BNB	Alpha=0.1	FSCORE	0.002	0.002
Kinase	16	17	284	9716	100	1000	31	RFC	Trees=5	PR-AUC	0.786	0.814
Kinase	16	17	284	9716	100	1000	31	RFC	Trees=50	PR-AUC	0.771	0.833
Kinase	16	17	284	9716	100	1000	31	RFC	Trees=500	PR-AUC	0.845	0.855
Kinase	16	17	284	9716	100	1000	31	SVM	C=1.0E00	PR-AUC	0.495	0.492
Kinase	16	17	284	9716	100	1000	31	SVM	C=1.0E+02	PR-AUC	0.471	0.413
Kinase	16	17	284	9716	100	1000	31	SVM	C=1.0E-02	PR-AUC	0.709	0.710
Kinase	16	17	284	9716	100	1000	31	BNB	Alpha=1.0	PR-AUC	0.511	0.506
Kinase	16	17	284	9716	100	1000	31	BNB	Alpha=0.1	PR-AUC	0.806	0.815
Kinase	16	17	284	9716	100	1000	31	RFC	Trees=5	BEDROC	0.930	0.956
Kinase	16	17	284	9716	100	1000	31	RFC	Trees=50	BEDROC	0.878	0.914
Kinase	16	17	284	9716	100	1000	31	RFC	Trees=500	BEDROC	0.913	0.924
Kinase	16	17	284	9716	100	1000	31	SVM	C=1.0E00	BEDROC	0.636	0.631
Kinase	16	17	284	9716	100	1000	31	SVM	C=1.0E+02	BEDROC	0.601	0.555
Kinase	16	17	284	9716	100	1000	31	SVM	C=1.0E-02	BEDROC	0.783	0.786
Kinase	16	17	284	9716	100	1000	31	BNB	Alpha=1.0	BEDROC	0.621	0.616
Kinase	16	17	284	9716	100	1000	31	BNB	Alpha=0.1	BEDROC	0.878	0.888
Kinase	16	17	284	9716	100	1000	31	RFC	Trees=5	PRECISION	0.966	1.000
Kinase	16	17	284	9716	100	1000	31	RFC	Trees=50	PRECISION	0.964	1.000
Kinase	16	17	284	9716	100	1000	31	RFC	Trees=500	PRECISION	0.960	0.958
Kinase	16	17	284	9716	100	1000	31	SVM	C=1.0E00	PRECISION	0.974	0.974
Kinase	16	17	284	9716	100	1000	31	SVM	C=1.0E+02	PRECISION	0.952	0.955
Kinase	16	17	284	9716	100	1000	31	SVM	C=1.0E-02	PRECISION	0.298	0.284
Kinase	16	17	284	9716	100	1000	31	BNB	Alpha=1.0	PRECISION	0.171	0.163
Kinase	16	17	284	9716	100	1000	31	BNB	Alpha=0.1	PRECISION	0.180	0.176
Kinase	16	17	284	9716	100	1000	31	RFC	Trees=5	RECALL	0.280	0.190
Kinase	16	17	284	9716	100	1000	31	RFC	Trees=50	RECALL	0.270	0.210
Kinase	16	17	284	9716	100	1000	31	RFC	Trees=500	RECALL	0.240	0.230
Kinase	16	17	284	9716	100	1000	31	SVM	C=1.0E00	RECALL	0.370	0.370
Kinase	16	17	284	9716	100	1000	31	SVM	C=1.0E+02	RECALL	0.200	0.210
Kinase	16	17	284	9716	100	1000	31	SVM	C=1.0E-02	RECALL	0.970	0.970
Kinase	16	17	284	9716	100	1000	31	BNB	Alpha=1.0	RECALL	0.920	0.930
Kinase	16	17	284	9716	100	1000	31	BNB	Alpha=0.1	RECALL	0.680	0.850
Kinase	16	17	284	9716	100	1000	31	RFC	Trees=5	FSCORE	0.434	0.319
Kinase	16	17	284	9716	100	1000	31	RFC	Trees=50	FSCORE	0.422	0.347
Kinase	16	17	284	9716	100	1000	31	RFC	Trees=500	FSCORE	0.384	0.371
Kinase	16	17	284	9716	100	1000	31	SVM	C=1.0E00	FSCORE	0.536	0.536
Kinase	16	17	284	9716	100	1000	31	SVM	C=1.0E+02	FSCORE	0.331	0.344
Kinase	16	17	284	9716	100	1000	31	SVM	C=1.0E-02	FSCORE	0.456	0.439
Kinase	16	17	284	9716	100	1000	31	BNB	Alpha=1.0	FSCORE	0.288	0.278
Kinase	16	17	284	9716	100	1000	31	BNB	Alpha=0.1	FSCORE	0.285	0.292
Transferases	15	16	0	10000	20	200	0	RFC	Trees=5	PR-AUC	0.045	0.045
Transferases	15	16	0	10000	20	200	0	RFC	Trees=50	PR-AUC	0.045	0.645
Transferases	15	16	0	10000	20	200	0	RFC	Trees=500	PR-AUC	0.045	0.723
Transferases	15	16	0	10000	20	200	0	SVM	C=1.0E00	PR-AUC	0.051	0.787
Transferases	15	16	0	10000	20	200	0	SVM	C=1.0E+02	PR-AUC	0.051	0.787
Transferases	15	16	0	10000	20	200	0	SVM	C=1.0E-02	PR-AUC	0.053	0.351
Transferases	15	16	0	10000	20	200	0	BNB	Alpha=1.0	PR-AUC	0.670	0.970
Transferases	15	16	0	10000	20	200	0	BNB	Alpha=0.1	PR-AUC	0.051	0.770
Transferases	15	16	0	10000	20	200	0	RFC	Trees=5	BEDROC	0.580	0.761
Transferases	15	16	0	10000	20	200	0	RFC	Trees=50	BEDROC	0.055	0.831
Transferases	15	16	0	10000	20	200	0	RFC	Trees=500	BEDROC	0.001	0.853
Transferases	15	16	0	10000	20	200	0	SVM	C=1.0E00	BEDROC	0.000	0.868
Transferases	15	16	0	10000	20	200	0	SVM	C=1.0E+02	BEDROC	0.000	0.868
Transferases	15	16	0	10000	20	200	0	SVM	C=1.0E-02	BEDROC	0.000	0.489
Transferases	15	16	0	10000	20	200	0	BNB	Alpha=1.0	BEDROC	0.763	0.983
Transferases	15	16	0	10000	20	200	0	BNB	Alpha=0.1	BEDROC	0.000	0.859
Transferases	15	16	0	10000	20	200	0	RFC	Trees=5	PRECISION	0.000	0.000
Transferases	15	16	0	10000	20	200	0	RFC	Trees=50	PRECISION	0.000	0.000
Transferases	15	16	0	10000	20	200	0	RFC	Trees=500	PRECISION	0.000	0.000
Transferases	15	16	0	10000	20	200	0	SVM	C=1.0E00	PRECISION	0.000	0.000
Transferases	15	16	0	10000	20	200	0	SVM	C=1.0E+02	PRECISION	0.000	0.000
Transferases	15	16	0	10000	20	200	0	SVM	C=1.0E-02	PRECISION	0.010	0.169
Transferases	15	16	0	10000	20	200	0	BNB	Alpha=1.0	PRECISION	0.010	0.833
Transferases	15	16	0	10000	20	200	0	BNB	Alpha=0.1	PRECISION	0.010	0.917
Transferases	15	16	0	10000	20	200	0	RFC	Trees=5	RECALL	0.000	0.000
Transferases	15	16	0	10000	20	200	0	RFC	Trees=50	RECALL	0.000	0.000
Transferases	15	16	0	10000	20	200	0	RFC	Trees=500	RECALL	0.000	0.000
Transferases	15	16	0	10000	20	200	0	SVM	C=1.0E00	RECALL	0.000	0.000
Transferases	15	16	0	10000	20	200	0	SVM	C=1.0E+02	RECALL	0.000	0.000
Transferases	15	16	0	10000	20	200	0	SVM	C=1.0E-02	RECALL	0.050	1.000
Transferases	15	16	0	10000	20	200	0	BNB	Alpha=1.0	RECALL	0.050	0.750
Transferases	15	16	0	10000	20	200	0	BNB	Alpha=0.1	RECALL	0.050	0.550
Transferases	15	16	0	10000	20	200	0	RFC	Trees=5	FSCORE	0.000	0.000
Transferases	15	16	0	10000	20	200	0	RFC	Trees=50	FSCORE	0.000	0.000
Transferases	15	16	0	10000	20	200	0	RFC	Trees=500	FSCORE	0.000	0.000
Transferases	15	16	0	10000	20	200	0	SVM	C=1.0E00	FSCORE	0.000	0.000
Transferases	15	16	0	10000	20	200	0	SVM	C=1.0E+02	FSCORE	0.000	0.000
Transferases	15	16	0	10000	20	200	0	SVM	C=1.0E-02	FSCORE	0.016	0.290
Transferases	15	16	0	10000	20	200	0	BNB	Alpha=1.0	FSCORE	0.017	0.789
Transferases	15	16	0	10000	20	200	0	BNB	Alpha=0.1	FSCORE	0.017	0.688
GPCR	1831	1832	64	9936	6576	50010	10	RFC	Trees=5	PR-AUC	0.755	0.752
GPCR	1831	1832	64	9936	6576	50010	10	RFC	Trees=50	PR-AUC	0.838	0.833
GPCR	1831	1832	64	9936	6576	50010	10	RFC	Trees=500	PR-AUC	0.846	0.845
GPCR	1831	1832	64	9936	6576	50010	10	SVM	C=1.0E00	PR-AUC	0.801	0.801
GPCR	1831	1832	64	9936	6576	50010	10	SVM	C=1.0E+02	PR-AUC	0.783	0.781
GPCR	1831	1832	64	9936	6576	50010	10	SVM	C=1.0E-02	PR-AUC	0.846	0.846
GPCR	1831	1832	64	9936	6576	50010	10	BNB	Alpha=1.0	PR-AUC	0.816	0.816
GPCR	1831	1832	64	9936	6576	50010	10	BNB	Alpha=0.1	PR-AUC	0.808	0.808
GPCR	1831	1832	64	9936	6576	50010	10	RFC	Trees=5	BEDROC	0.887	0.888
GPCR	1831	1832	64	9936	6576	50010	10	RFC	Trees=50	BEDROC	0.903	0.900
GPCR	1831	1832	64	9936	6576	50010	10	RFC	Trees=500	BEDROC	0.904	0.903
GPCR	1831	1832	64	9936	6576	50010	10	SVM	C=1.0E00	BEDROC	0.870	0.870
GPCR	1831	1832	64	9936	6576	50010	10	SVM	C=1.0E+02	BEDROC	0.856	0.854
GPCR	1831	1832	64	9936	6576	50010	10	SVM	C=1.0E-02	BEDROC	0.905	0.905
GPCR	1831	1832	64	9936	6576	50010	10	BNB	Alpha=1.0	BEDROC	0.886	0.886
GPCR	1831	1832	64	9936	6576	50010	10	BNB	Alpha=0.1	BEDROC	0.881	0.881
GPCR	1831	1832	64	9936	6576	50010	10	RFC	Trees=5	PRECISION	0.810	0.823
GPCR	1831	1832	64	9936	6576	50010	10	RFC	Trees=50	PRECISION	0.899	0.895
GPCR	1831	1832	64	9936	6576	50010	10	RFC	Trees=500	PRECISION	0.902	0.897
GPCR	1831	1832	64	9936	6576	50010	10	SVM	C=1.0E00	PRECISION	0.790	0.790
GPCR	1831	1832	64	9936	6576	50010	10	SVM	C=1.0E+02	PRECISION	0.759	0.759
GPCR	1831	1832	64	9936	6576	50010	10	SVM	C=1.0E-02	PRECISION	0.715	0.714
GPCR	1831	1832	64	9936	6576	50010	10	BNB	Alpha=1.0	PRECISION	0.276	0.280
GPCR	1831	1832	64	9936	6576	50010	10	BNB	Alpha=0.1	PRECISION	0.279	0.273
GPCR	1831	1832	64	9936	6576	50010	10	RFC	Trees=5	RECALL	0.608	0.573
GPCR	1831	1832	64	9936	6576	50010	10	RFC	Trees=50	RECALL	0.624	0.624
GPCR	1831	1832	64	9936	6576	50010	10	RFC	Trees=500	RECALL	0.627	0.627
GPCR	1831	1832	64	9936	6576	50010	10	SVM	C=1.0E00	RECALL	0.713	0.713
GPCR	1831	1832	64	9936	6576	50010	10	SVM	C=1.0E+02	RECALL	0.751	0.751
GPCR	1831	1832	64	9936	6576	50010	10	SVM	C=1.0E-02	RECALL	0.826	0.827
GPCR	1831	1832	64	9936	6576	50010	10	BNB	Alpha=1.0	RECALL	0.961	0.960
GPCR	1831	1832	64	9936	6576	50010	10	BNB	Alpha=0.1	RECALL	0.958	0.959
GPCR	1831	1832	64	9936	6576	50010	10	RFC	Trees=5	FSCORE	0.694	0.676
GPCR	1831	1832	64	9936	6576	50010	10	RFC	Trees=50	FSCORE	0.737	0.735
GPCR	1831	1832	64	9936	6576	50010	10	RFC	Trees=500	FSCORE	0.740	0.738
GPCR	1831	1832	64	9936	6576	50010	10	SVM	C=1.0E00	FSCORE	0.750	0.749
GPCR	1831	1832	64	9936	6576	50010	10	SVM	C=1.0E+02	FSCORE	0.755	0.755
GPCR	1831	1832	64	9936	6576	50010	10	SVM	C=1.0E-02	FSCORE	0.767	0.766
GPCR	1831	1832	64	9936	6576	50010	10	BNB	Alpha=1.0	FSCORE	0.429	0.433
GPCR	1831	1832	64	9936	6576	50010	10	BNB	Alpha=0.1	FSCORE	0.433	0.425
Transporter	43	44	74	9926	36	360	19	RFC	Trees=5	PR-AUC	0.680	0.405
Transporter	43	44	74	9926	36	360	19	RFC	Trees=50	PR-AUC	0.530	0.463
Transporter	43	44	74	9926	36	360	19	RFC	Trees=500	PR-AUC	0.512	0.485
Transporter	43	44	74	9926	36	360	19	SVM	C=1.0E00	PR-AUC	0.607	0.662
Transporter	43	44	74	9926	36	360	19	SVM	C=1.0E+02	PR-AUC	0.631	0.677
Transporter	43	44	74	9926	36	360	19	SVM	C=1.0E-02	PR-AUC	0.467	0.476
Transporter	43	44	74	9926	36	360	19	BNB	Alpha=1.0	PR-AUC	0.405	0.406
Transporter	43	44	74	9926	36	360	19	BNB	Alpha=0.1	PR-AUC	0.396	0.398
Transporter	43	44	74	9926	36	360	19	RFC	Trees=5	BEDROC	0.880	0.652
Transporter	43	44	74	9926	36	360	19	RFC	Trees=50	BEDROC	0.663	0.584
Transporter	43	44	74	9926	36	360	19	RFC	Trees=500	BEDROC	0.588	0.552
Transporter	43	44	74	9926	36	360	19	SVM	C=1.0E00	BEDROC	0.690	0.741
Transporter	43	44	74	9926	36	360	19	SVM	C=1.0E+02	BEDROC	0.711	0.752
Transporter	43	44	74	9926	36	360	19	SVM	C=1.0E-02	BEDROC	0.583	0.589
Transporter	43	44	74	9926	36	360	19	BNB	Alpha=1.0	BEDROC	0.494	0.495
Transporter	43	44	74	9926	36	360	19	BNB	Alpha=0.1	BEDROC	0.547	0.548
Transporter	43	44	74	9926	36	360	19	RFC	Trees=5	PRECISION	1.000	1.000
Transporter	43	44	74	9926	36	360	19	RFC	Trees=50	PRECISION	1.000	1.000
Transporter	43	44	74	9926	36	360	19	RFC	Trees=500	PRECISION	1.000	1.000
Transporter	43	44	74	9926	36	360	19	SVM	C=1.0E00	PRECISION	1.000	1.000
Transporter	43	44	74	9926	36	360	19	SVM	C=1.0E+02	PRECISION	1.000	1.000
Transporter	43	44	74	9926	36	360	19	SVM	C=1.0E-02	PRECISION	0.565	0.520
Transporter	43	44	74	9926	36	360	19	BNB	Alpha=1.0	PRECISION	0.490	0.392
Transporter	43	44	74	9926	36	360	19	BNB	Alpha=0.1	PRECISION	0.455	0.383
Transporter	43	44	74	9926	36	360	19	RFC	Trees=5	RECALL	0.278	0.250
Transporter	43	44	74	9926	36	360	19	RFC	Trees=50	RECALL	0.250	0.250
Transporter	43	44	74	9926	36	360	19	RFC	Trees=500	RECALL	0.250	0.250
Transporter	43	44	74	9926	36	360	19	SVM	C=1.0E00	RECALL	0.250	0.250
Transporter	43	44	74	9926	36	360	19	SVM	C=1.0E+02	RECALL	0.111	0.111
Transporter	43	44	74	9926	36	360	19	SVM	C=1.0E-02	RECALL	0.361	0.361
Transporter	43	44	74	9926	36	360	19	BNB	Alpha=1.0	RECALL	0.694	0.806
Transporter	43	44	74	9926	36	360	19	BNB	Alpha=0.1	RECALL	0.694	0.861
Transporter	43	44	74	9926	36	360	19	RFC	Trees=5	FSCORE	0.435	0.400
Transporter	43	44	74	9926	36	360	19	RFC	Trees=50	FSCORE	0.400	0.400
Transporter	43	44	74	9926	36	360	19	RFC	Trees=500	FSCORE	0.400	0.400
Transporter	43	44	74	9926	36	360	19	SVM	C=1.0E00	FSCORE	0.400	0.400
Transporter	43	44	74	9926	36	360	19	SVM	C=1.0E+02	FSCORE	0.200	0.200
Transporter	43	44	74	9926	36	360	19	SVM	C=1.0E-02	FSCORE	0.441	0.426
Transporter	43	44	74	9926	36	360	19	BNB	Alpha=1.0	FSCORE	0.575	0.527
Transporter	43	44	74	9926	36	360	19	BNB	Alpha=0.1	FSCORE	0.549	0.530
GPCR	537	538	1212	8788	1435	14350	73	RFC	Trees=5	PR-AUC	0.699	0.640
GPCR	537	538	1212	8788	1435	14350	73	RFC	Trees=50	PR-AUC	0.846	0.849
GPCR	537	538	1212	8788	1435	14350	73	RFC	Trees=500	PR-AUC	0.889	0.875
GPCR	537	538	1212	8788	1435	14350	73	SVM	C=1.0E00	PR-AUC	0.879	0.882
GPCR	537	538	1212	8788	1435	14350	73	SVM	C=1.0E+02	PR-AUC	0.764	0.772
GPCR	537	538	1212	8788	1435	14350	73	SVM	C=1.0E-02	PR-AUC	0.885	0.889
GPCR	537	538	1212	8788	1435	14350	73	BNB	Alpha=1.0	PR-AUC	0.655	0.657
GPCR	537	538	1212	8788	1435	14350	73	BNB	Alpha=0.1	PR-AUC	0.609	0.611
GPCR	537	538	1212	8788	1435	14350	73	RFC	Trees=5	BEDROC	0.865	0.825
GPCR	537	538	1212	8788	1435	14350	73	RFC	Trees=50	BEDROC	0.906	0.907
GPCR	537	538	1212	8788	1435	14350	73	RFC	Trees=500	BEDROC	0.926	0.916
GPCR	537	538	1212	8788	1435	14350	73	SVM	C=1.0E00	BEDROC	0.923	0.925
GPCR	537	538	1212	8788	1435	14350	73	SVM	C=1.0E+02	BEDROC	0.846	0.851
GPCR	537	538	1212	8788	1435	14350	73	SVM	C=1.0E-02	BEDROC	0.925	0.928
GPCR	537	538	1212	8788	1435	14350	73	BNB	Alpha=1.0	BEDROC	0.751	0.753
GPCR	537	538	1212	8788	1435	14350	73	BNB	Alpha=0.1	BEDROC	0.718	0.719
GPCR	537	538	1212	8788	1435	14350	73	RFC	Trees=5	PRECISION	0.930	0.893
GPCR	537	538	1212	8788	1435	14350	73	RFC	Trees=50	PRECISION	0.994	0.992
GPCR	537	538	1212	8788	1435	14350	73	RFC	Trees=500	PRECISION	0.998	0.998
GPCR	537	538	1212	8788	1435	14350	73	SVM	C=1.0E00	PRECISION	0.966	0.966
GPCR	537	538	1212	8788	1435	14350	73	SVM	C=1.0E+02	PRECISION	0.945	0.946
GPCR	537	538	1212	8788	1435	14350	73	SVM	C=1.0E-02	PRECISION	0.950	0.949
GPCR	537	538	1212	8788	1435	14350	73	BNB	Alpha=1.0	PRECISION	0.806	0.720
GPCR	537	538	1212	8788	1435	14350	73	BNB	Alpha=0.1	PRECISION	0.723	0.646
GPCR	537	538	1212	8788	1435	14350	73	RFC	Trees=5	RECALL	0.407	0.360
GPCR	537	538	1212	8788	1435	14350	73	RFC	Trees=50	RECALL	0.364	0.353
GPCR	537	538	1212	8788	1435	14350	73	RFC	Trees=500	RECALL	0.366	0.364
GPCR	537	538	1212	8788	1435	14350	73	SVM	C=1.0E00	RECALL	0.315	0.316
GPCR	537	538	1212	8788	1435	14350	73	SVM	C=1.0E+02	RECALL	0.337	0.339
GPCR	537	538	1212	8788	1435	14350	73	SVM	C=1.0E-02	RECALL	0.629	0.633
GPCR	537	538	1212	8788	1435	14350	73	BNB	Alpha=1.0	RECALL	0.805	0.839
GPCR	537	538	1212	8788	1435	14350	73	BNB	Alpha=0.1	RECALL	0.684	0.754
GPCR	537	538	1212	8788	1435	14350	73	RFC	Trees=5	FSCORE	0.566	0.513
GPCR	537	538	1212	8788	1435	14350	73	RFC	Trees=50	FSCORE	0.533	0.521
GPCR	537	538	1212	8788	1435	14350	73	RFC	Trees=500	FSCORE	0.535	0.533
GPCR	537	538	1212	8788	1435	14350	73	SVM	C=1.0E00	FSCORE	0.475	0.476
GPCR	537	538	1212	8788	1435	14350	73	SVM	C=1.0E+02	FSCORE	0.497	0.499
GPCR	537	538	1212	8788	1435	14350	73	SVM	C=1.0E-02	FSCORE	0.757	0.760
GPCR	537	538	1212	8788	1435	14350	73	BNB	Alpha=1.0	FSCORE	0.805	0.775
GPCR	537	538	1212	8788	1435	14350	73	BNB	Alpha=0.1	FSCORE	0.703	0.696
Transferases	110	111	2	9998	1282	815695	815695	RFC	Trees=5	PR-AUC	0.045	0.045
Transferases	110	111	2	9998	1282	815695	815695	RFC	Trees=50	PR-AUC	0.052	0.054
Transferases	110	111	2	9998	1282	815695	815695	RFC	Trees=500	PR-AUC	0.056	0.055
Transferases	110	111	2	9998	1282	815695	815695	SVM	C=1.0E00	PR-AUC	0.048	0.048
Transferases	110	111	2	9998	1282	815695	815695	SVM	C=1.0E+02	PR-AUC	0.047	0.047
Transferases	110	111	2	9998	1282	815695	815695	SVM	C=1.0E-02	PR-AUC	0.052	0.052
Transferases	110	111	2	9998	1282	815695	815695	BNB	Alpha=1.0	PR-AUC	0.046	0.046
Transferases	110	111	2	9998	1282	815695	815695	BNB	Alpha=0.1	PR-AUC	0.043	0.043
Transferases	110	111	2	9998	1282	815695	815695	RFC	Trees=5	BEDROC	0.479	0.457
Transferases	110	111	2	9998	1282	815695	815695	RFC	Trees=50	BEDROC	0.199	0.190
Transferases	110	111	2	9998	1282	815695	815695	RFC	Trees=500	BEDROC	0.163	0.158
Transferases	110	111	2	9998	1282	815695	815695	SVM	C=1.0E00	BEDROC	0.137	0.139
Transferases	110	111	2	9998	1282	815695	815695	SVM	C=1.0E+02	BEDROC	0.135	0.137
Transferases	110	111	2	9998	1282	815695	815695	SVM	C=1.0E-02	BEDROC	0.120	0.125
Transferases	110	111	2	9998	1282	815695	815695	BNB	Alpha=1.0	BEDROC	0.118	0.119
Transferases	110	111	2	9998	1282	815695	815695	BNB	Alpha=0.1	BEDROC	0.089	0.091
Transferases	110	111	2	9998	1282	815695	815695	RFC	Trees=5	PRECISION	0.281	0.286
Transferases	110	111	2	9998	1282	815695	815695	RFC	Trees=50	PRECISION	1.000	1.000
Transferases	110	111	2	9998	1282	815695	815695	RFC	Trees=500	PRECISION	1.000	1.000
Transferases	110	111	2	9998	1282	815695	815695	SVM	C=1.0E00	PRECISION	1.000	1.000
Transferases	110	111	2	9998	1282	815695	815695	SVM	C=1.0E+02	PRECISION	1.000	1.000
Transferases	110	111	2	9998	1282	815695	815695	SVM	C=1.0E-02	PRECISION	0.541	0.552
Transferases	110	111	2	9998	1282	815695	815695	BNB	Alpha=1.0	PRECISION	0.020	0.019
Transferases	110	111	2	9998	1282	815695	815695	BNB	Alpha=0.1	PRECISION	0.012	0.011
Transferases	110	111	2	9998	1282	815695	815695	RFC	Trees=5	RECALL	0.042	0.041
Transferases	110	111	2	9998	1282	815695	815695	RFC	Trees=50	RECALL	0.041	0.039
Transferases	110	111	2	9998	1282	815695	815695	RFC	Trees=500	RECALL	0.041	0.041
Transferases	110	111	2	9998	1282	815695	815695	SVM	C=1.0E00	RECALL	0.041	0.041
Transferases	110	111	2	9998	1282	815695	815695	SVM	C=1.0E+02	RECALL	0.041	0.041
Transferases	110	111	2	9998	1282	815695	815695	SVM	C=1.0E-02	RECALL	0.046	0.045
Transferases	110	111	2	9998	1282	815695	815695	BNB	Alpha=1.0	RECALL	0.068	0.073
Transferases	110	111	2	9998	1282	815695	815695	BNB	Alpha=0.1	RECALL	0.073	0.078
Transferases	110	111	2	9998	1282	815695	815695	RFC	Trees=5	FSCORE	0.073	0.072
Transferases	110	111	2	9998	1282	815695	815695	RFC	Trees=50	FSCORE	0.079	0.075
Transferases	110	111	2	9998	1282	815695	815695	RFC	Trees=500	FSCORE	0.078	0.078
Transferases	110	111	2	9998	1282	815695	815695	SVM	C=1.0E00	FSCORE	0.079	0.079
Transferases	110	111	2	9998	1282	815695	815695	SVM	C=1.0E+02	FSCORE	0.079	0.079
Transferases	110	111	2	9998	1282	815695	815695	SVM	C=1.0E-02	FSCORE	0.085	0.084
Transferases	110	111	2	9998	1282	815695	815695	BNB	Alpha=1.0	FSCORE	0.031	0.030
Transferases	110	111	2	9998	1282	815695	815695	BNB	Alpha=0.1	FSCORE	0.020	0.019
Hydrolases	12	13	10000	0	66	209590	209590	RFC	Trees=5	PR-AUC	0.000	0.000
Hydrolases	12	13	10000	0	66	209590	209590	RFC	Trees=50	PR-AUC	0.000	0.000
Hydrolases	12	13	10000	0	66	209590	209590	RFC	Trees=500	PR-AUC	0.000	0.000
Hydrolases	12	13	10000	0	66	209590	209590	SVM	C=1.0E00	PR-AUC	0.000	0.000
Hydrolases	12	13	10000	0	66	209590	209590	SVM	C=1.0E+02	PR-AUC	0.000	0.000
Hydrolases	12	13	10000	0	66	209590	209590	SVM	C=1.0E-02	PR-AUC	0.000	0.000
Hydrolases	12	13	10000	0	66	209590	209590	BNB	Alpha=1.0	PR-AUC	0.005	0.005
Hydrolases	12	13	10000	0	66	209590	209590	BNB	Alpha=0.1	PR-AUC	0.000	0.000
Hydrolases	12	13	10000	0	66	209590	209590	RFC	Trees=5	BEDROC	0.120	0.123
Hydrolases	12	13	10000	0	66	209590	209590	RFC	Trees=50	BEDROC	0.023	0.020
Hydrolases	12	13	10000	0	66	209590	209590	RFC	Trees=500	BEDROC	0.012	0.014
Hydrolases	12	13	10000	0	66	209590	209590	SVM	C=1.0E00	BEDROC	0.056	0.061
Hydrolases	12	13	10000	0	66	209590	209590	SVM	C=1.0E+02	BEDROC	0.056	0.062
Hydrolases	12	13	10000	0	66	209590	209590	SVM	C=1.0E-02	BEDROC	0.035	0.039
Hydrolases	12	13	10000	0	66	209590	209590	BNB	Alpha=1.0	BEDROC	0.531	0.511
Hydrolases	12	13	10000	0	66	209590	209590	BNB	Alpha=0.1	BEDROC	0.061	0.058
Hydrolases	12	13	10000	0	66	209590	209590	RFC	Trees=5	PRECISION	0.000	0.001
Hydrolases	12	13	10000	0	66	209590	209590	RFC	Trees=50	PRECISION	0.000	0.000
Hydrolases	12	13	10000	0	66	209590	209590	RFC	Trees=500	PRECISION	0.000	0.000
Hydrolases	12	13	10000	0	66	209590	209590	SVM	C=1.0E00	PRECISION	0.005	0.004
Hydrolases	12	13	10000	0	66	209590	209590	SVM	C=1.0E+02	PRECISION	0.000	0.000
Hydrolases	12	13	10000	0	66	209590	209590	SVM	C=1.0E-02	PRECISION	0.000	0.000
Hydrolases	12	13	10000	0	66	209590	209590	BNB	Alpha=1.0	PRECISION	0.000	0.000
Hydrolases	12	13	10000	0	66	209590	209590	BNB	Alpha=0.1	PRECISION	0.000	0.000
Hydrolases	12	13	10000	0	66	209590	209590	RFC	Trees=5	RECALL	0.000	0.015
Hydrolases	12	13	10000	0	66	209590	209590	RFC	Trees=50	RECALL	0.000	0.000
Hydrolases	12	13	10000	0	66	209590	209590	RFC	Trees=500	RECALL	0.000	0.000
Hydrolases	12	13	10000	0	66	209590	209590	SVM	C=1.0E00	RECALL	0.015	0.015
Hydrolases	12	13	10000	0	66	209590	209590	SVM	C=1.0E+02	RECALL	0.000	0.000
Hydrolases	12	13	10000	0	66	209590	209590	SVM	C=1.0E-02	RECALL	0.091	0.106
Hydrolases	12	13	10000	0	66	209590	209590	BNB	Alpha=1.0	RECALL	0.091	0.106
Hydrolases	12	13	10000	0	66	209590	209590	BNB	Alpha=0.1	RECALL	0.091	0.106
Hydrolases	12	13	10000	0	66	209590	209590	RFC	Trees=5	FSCORE	0.000	0.002
Hydrolases	12	13	10000	0	66	209590	209590	RFC	Trees=50	FSCORE	0.000	0.000
Hydrolases	12	13	10000	0	66	209590	209590	RFC	Trees=500	FSCORE	0.000	0.000
Hydrolases	12	13	10000	0	66	209590	209590	SVM	C=1.0E00	FSCORE	0.007	0.006
Hydrolases	12	13	10000	0	66	209590	209590	SVM	C=1.0E+02	FSCORE	0.000	0.000
Hydrolases	12	13	10000	0	66	209590	209590	SVM	C=1.0E-02	FSCORE	0.000	0.000
Hydrolases	12	13	10000	0	66	209590	209590	BNB	Alpha=1.0	FSCORE	0.000	0.001
Hydrolases	12	13	10000	0	66	209590	209590	BNB	Alpha=0.1	FSCORE	0.000	0.001
Oxidoreductases	49	50	10000	0	1097	211429	211429	RFC	Trees=5	PR-AUC	0.331	0.333
Oxidoreductases	49	50	10000	0	1097	211429	211429	RFC	Trees=50	PR-AUC	0.388	0.393
Oxidoreductases	49	50	10000	0	1097	211429	211429	RFC	Trees=500	PR-AUC	0.383	0.396
Oxidoreductases	49	50	10000	0	1097	211429	211429	SVM	C=1.0E00	PR-AUC	0.364	0.364
Oxidoreductases	49	50	10000	0	1097	211429	211429	SVM	C=1.0E+02	PR-AUC	0.365	0.365
Oxidoreductases	49	50	10000	0	1097	211429	211429	SVM	C=1.0E-02	PR-AUC	0.352	0.352
Oxidoreductases	49	50	10000	0	1097	211429	211429	BNB	Alpha=1.0	PR-AUC	0.423	0.423
Oxidoreductases	49	50	10000	0	1097	211429	211429	BNB	Alpha=0.1	PR-AUC	0.360	0.360
Oxidoreductases	49	50	10000	0	1097	211429	211429	RFC	Trees=5	BEDROC	0.827	0.861
Oxidoreductases	49	50	10000	0	1097	211429	211429	RFC	Trees=50	BEDROC	0.669	0.720
Oxidoreductases	49	50	10000	0	1097	211429	211429	RFC	Trees=500	BEDROC	0.548	0.615
Oxidoreductases	49	50	10000	0	1097	211429	211429	SVM	C=1.0E00	BEDROC	0.391	0.391
Oxidoreductases	49	50	10000	0	1097	211429	211429	SVM	C=1.0E+02	BEDROC	0.392	0.392
Oxidoreductases	49	50	10000	0	1097	211429	211429	SVM	C=1.0E-02	BEDROC	0.378	0.379
Oxidoreductases	49	50	10000	0	1097	211429	211429	BNB	Alpha=1.0	BEDROC	0.640	0.638
Oxidoreductases	49	50	10000	0	1097	211429	211429	BNB	Alpha=0.1	BEDROC	0.391	0.391
Oxidoreductases	49	50	10000	0	1097	211429	211429	RFC	Trees=5	PRECISION	0.966	0.682
Oxidoreductases	49	50	10000	0	1097	211429	211429	RFC	Trees=50	PRECISION	0.983	0.977
Oxidoreductases	49	50	10000	0	1097	211429	211429	RFC	Trees=500	PRECISION	0.972	0.973
Oxidoreductases	49	50	10000	0	1097	211429	211429	SVM	C=1.0E00	PRECISION	0.980	0.980
Oxidoreductases	49	50	10000	0	1097	211429	211429	SVM	C=1.0E+02	PRECISION	0.937	0.938
Oxidoreductases	49	50	10000	0	1097	211429	211429	SVM	C=1.0E-02	PRECISION	0.801	0.800
Oxidoreductases	49	50	10000	0	1097	211429	211429	BNB	Alpha=1.0	PRECISION	0.948	0.948
Oxidoreductases	49	50	10000	0	1097	211429	211429	BNB	Alpha=0.1	PRECISION	0.948	0.948
Oxidoreductases	49	50	10000	0	1097	211429	211429	RFC	Trees=5	RECALL	0.233	0.250
Oxidoreductases	49	50	10000	0	1097	211429	211429	RFC	Trees=50	RECALL	0.262	0.266
Oxidoreductases	49	50	10000	0	1097	211429	211429	RFC	Trees=500	RECALL	0.285	0.297
Oxidoreductases	49	50	10000	0	1097	211429	211429	SVM	C=1.0E00	RECALL	0.274	0.272
Oxidoreductases	49	50	10000	0	1097	211429	211429	SVM	C=1.0E+02	RECALL	0.299	0.301
Oxidoreductases	49	50	10000	0	1097	211429	211429	SVM	C=1.0E-02	RECALL	0.348	0.350
Oxidoreductases	49	50	10000	0	1097	211429	211429	BNB	Alpha=1.0	RECALL	0.347	0.347
Oxidoreductases	49	50	10000	0	1097	211429	211429	BNB	Alpha=0.1	RECALL	0.346	0.346
Oxidoreductases	49	50	10000	0	1097	211429	211429	RFC	Trees=5	FSCORE	0.376	0.366
Oxidoreductases	49	50	10000	0	1097	211429	211429	RFC	Trees=50	FSCORE	0.413	0.418
Oxidoreductases	49	50	10000	0	1097	211429	211429	RFC	Trees=500	FSCORE	0.441	0.455
Oxidoreductases	49	50	10000	0	1097	211429	211429	SVM	C=1.0E00	FSCORE	0.429	0.425
Oxidoreductases	49	50	10000	0	1097	211429	211429	SVM	C=1.0E+02	FSCORE	0.453	0.455
Oxidoreductases	49	50	10000	0	1097	211429	211429	SVM	C=1.0E-02	FSCORE	0.485	0.487
Oxidoreductases	49	50	10000	0	1097	211429	211429	BNB	Alpha=1.0	FSCORE	0.508	0.508
Oxidoreductases	49	50	10000	0	1097	211429	211429	BNB	Alpha=0.1	FSCORE	0.507	0.507
GPCR	115	116	37	9963	98	980	17	RFC	Trees=5	PR-AUC	0.898	0.894
GPCR	115	116	37	9963	98	980	17	RFC	Trees=50	PR-AUC	0.919	0.919
GPCR	115	116	37	9963	98	980	17	RFC	Trees=500	PR-AUC	0.911	0.884
GPCR	115	116	37	9963	98	980	17	SVM	C=1.0E00	PR-AUC	0.926	0.918
GPCR	115	116	37	9963	98	980	17	SVM	C=1.0E+02	PR-AUC	0.938	0.909
GPCR	115	116	37	9963	98	980	17	SVM	C=1.0E-02	PR-AUC	0.937	0.930
GPCR	115	116	37	9963	98	980	17	BNB	Alpha=1.0	PR-AUC	0.893	0.893
GPCR	115	116	37	9963	98	980	17	BNB	Alpha=0.1	PR-AUC	0.893	0.889
GPCR	115	116	37	9963	98	980	17	RFC	Trees=5	BEDROC	0.968	0.967
GPCR	115	116	37	9963	98	980	17	RFC	Trees=50	BEDROC	0.953	0.952
GPCR	115	116	37	9963	98	980	17	RFC	Trees=500	BEDROC	0.943	0.924
GPCR	115	116	37	9963	98	980	17	SVM	C=1.0E00	BEDROC	0.948	0.942
GPCR	115	116	37	9963	98	980	17	SVM	C=1.0E+02	BEDROC	0.958	0.936
GPCR	115	116	37	9963	98	980	17	SVM	C=1.0E-02	BEDROC	0.958	0.953
GPCR	115	116	37	9963	98	980	17	BNB	Alpha=1.0	BEDROC	0.978	0.978
GPCR	115	116	37	9963	98	980	17	BNB	Alpha=0.1	BEDROC	0.977	0.977
GPCR	115	116	37	9963	98	980	17	RFC	Trees=5	PRECISION	0.842	0.835
GPCR	115	116	37	9963	98	980	17	RFC	Trees=50	PRECISION	0.853	0.860
GPCR	115	116	37	9963	98	980	17	RFC	Trees=500	PRECISION	0.845	0.837
GPCR	115	116	37	9963	98	980	17	SVM	C=1.0E00	PRECISION	0.843	0.843
GPCR	115	116	37	9963	98	980	17	SVM	C=1.0E+02	PRECISION	0.844	0.844
GPCR	115	116	37	9963	98	980	17	SVM	C=1.0E-02	PRECISION	0.860	0.858
GPCR	115	116	37	9963	98	980	17	BNB	Alpha=1.0	PRECISION	0.863	0.854
GPCR	115	116	37	9963	98	980	17	BNB	Alpha=0.1	PRECISION	0.830	0.838
GPCR	115	116	37	9963	98	980	17	RFC	Trees=5	RECALL	0.867	0.878
GPCR	115	116	37	9963	98	980	17	RFC	Trees=50	RECALL	0.888	0.878
GPCR	115	116	37	9963	98	980	17	RFC	Trees=500	RECALL	0.888	0.888
GPCR	115	116	37	9963	98	980	17	SVM	C=1.0E00	RECALL	0.929	0.929
GPCR	115	116	37	9963	98	980	17	SVM	C=1.0E+02	RECALL	0.939	0.939
GPCR	115	116	37	9963	98	980	17	SVM	C=1.0E-02	RECALL	0.939	0.929
GPCR	115	116	37	9963	98	980	17	BNB	Alpha=1.0	RECALL	0.898	0.898
GPCR	115	116	37	9963	98	980	17	BNB	Alpha=0.1	RECALL	0.898	0.898
GPCR	115	116	37	9963	98	980	17	RFC	Trees=5	FSCORE	0.854	0.856
GPCR	115	116	37	9963	98	980	17	RFC	Trees=50	FSCORE	0.870	0.869
GPCR	115	116	37	9963	98	980	17	RFC	Trees=500	FSCORE	0.866	0.861
GPCR	115	116	37	9963	98	980	17	SVM	C=1.0E00	FSCORE	0.883	0.883
GPCR	115	116	37	9963	98	980	17	SVM	C=1.0E+02	FSCORE	0.889	0.889
GPCR	115	116	37	9963	98	980	17	SVM	C=1.0E-02	FSCORE	0.898	0.892
GPCR	115	116	37	9963	98	980	17	BNB	Alpha=1.0	FSCORE	0.880	0.876
GPCR	115	116	37	9963	98	980	17	BNB	Alpha=0.1	FSCORE	0.863	0.867
GPCR	55	56	10000	0	1981	319215	319215	RFC	Trees=5	PR-AUC	0.031	0.075
GPCR	55	56	10000	0	1981	319215	319215	RFC	Trees=50	PR-AUC	0.123	0.132
GPCR	55	56	10000	0	1981	319215	319215	RFC	Trees=500	PR-AUC	0.130	0.145
GPCR	55	56	10000	0	1981	319215	319215	SVM	C=1.0E00	PR-AUC	0.232	0.273
GPCR	55	56	10000	0	1981	319215	319215	SVM	C=1.0E+02	PR-AUC	0.233	0.274
GPCR	55	56	10000	0	1981	319215	319215	SVM	C=1.0E-02	PR-AUC	0.171	0.179
GPCR	55	56	10000	0	1981	319215	319215	BNB	Alpha=1.0	PR-AUC	0.209	0.216
GPCR	55	56	10000	0	1981	319215	319215	BNB	Alpha=0.1	PR-AUC	0.154	0.165
GPCR	55	56	10000	0	1981	319215	319215	RFC	Trees=5	BEDROC	0.242	0.327
GPCR	55	56	10000	0	1981	319215	319215	RFC	Trees=50	BEDROC	0.281	0.301
GPCR	55	56	10000	0	1981	319215	319215	RFC	Trees=500	BEDROC	0.275	0.296
GPCR	55	56	10000	0	1981	319215	319215	SVM	C=1.0E00	BEDROC	0.382	0.462
GPCR	55	56	10000	0	1981	319215	319215	SVM	C=1.0E+02	BEDROC	0.384	0.465
GPCR	55	56	10000	0	1981	319215	319215	SVM	C=1.0E-02	BEDROC	0.283	0.315
GPCR	55	56	10000	0	1981	319215	319215	BNB	Alpha=1.0	BEDROC	0.553	0.588
GPCR	55	56	10000	0	1981	319215	319215	BNB	Alpha=0.1	BEDROC	0.256	0.290
GPCR	55	56	10000	0	1981	319215	319215	RFC	Trees=5	PRECISION	0.095	0.394
GPCR	55	56	10000	0	1981	319215	319215	RFC	Trees=50	PRECISION	0.980	0.980
GPCR	55	56	10000	0	1981	319215	319215	RFC	Trees=500	PRECISION	0.979	0.977
GPCR	55	56	10000	0	1981	319215	319215	SVM	C=1.0E00	PRECISION	0.890	0.889
GPCR	55	56	10000	0	1981	319215	319215	SVM	C=1.0E+02	PRECISION	0.718	0.684
GPCR	55	56	10000	0	1981	319215	319215	SVM	C=1.0E-02	PRECISION	0.826	0.811
GPCR	55	56	10000	0	1981	319215	319215	BNB	Alpha=1.0	PRECISION	0.875	0.833
GPCR	55	56	10000	0	1981	319215	319215	BNB	Alpha=0.1	PRECISION	0.863	0.831
GPCR	55	56	10000	0	1981	319215	319215	RFC	Trees=5	RECALL	0.043	0.066
GPCR	55	56	10000	0	1981	319215	319215	RFC	Trees=50	RECALL	0.049	0.050
GPCR	55	56	10000	0	1981	319215	319215	RFC	Trees=500	RECALL	0.046	0.043
GPCR	55	56	10000	0	1981	319215	319215	SVM	C=1.0E00	RECALL	0.098	0.106
GPCR	55	56	10000	0	1981	319215	319215	SVM	C=1.0E+02	RECALL	0.090	0.097
GPCR	55	56	10000	0	1981	319215	319215	SVM	C=1.0E-02	RECALL	0.139	0.145
GPCR	55	56	10000	0	1981	319215	319215	BNB	Alpha=1.0	RECALL	0.174	0.179
GPCR	55	56	10000	0	1981	319215	319215	BNB	Alpha=0.1	RECALL	0.174	0.179
GPCR	55	56	10000	0	1981	319215	319215	RFC	Trees=5	FSCORE	0.059	0.113
GPCR	55	56	10000	0	1981	319215	319215	RFC	Trees=50	FSCORE	0.094	0.096
GPCR	55	56	10000	0	1981	319215	319215	RFC	Trees=500	FSCORE	0.089	0.082
GPCR	55	56	10000	0	1981	319215	319215	SVM	C=1.0E00	FSCORE	0.177	0.189
GPCR	55	56	10000	0	1981	319215	319215	SVM	C=1.0E+02	FSCORE	0.160	0.171
GPCR	55	56	10000	0	1981	319215	319215	SVM	C=1.0E-02	FSCORE	0.238	0.246
GPCR	55	56	10000	0	1981	319215	319215	BNB	Alpha=1.0	FSCORE	0.290	0.294
GPCR	55	56	10000	0	1981	319215	319215	BNB	Alpha=0.1	FSCORE	0.290	0.295
Hydrolases	83	84	10000	0	1419	325253	325253	RFC	Trees=5	PR-AUC	0.009	0.008
Hydrolases	83	84	10000	0	1419	325253	325253	RFC	Trees=50	PR-AUC	0.007	0.007
Hydrolases	83	84	10000	0	1419	325253	325253	RFC	Trees=500	PR-AUC	0.007	0.008
Hydrolases	83	84	10000	0	1419	325253	325253	SVM	C=1.0E00	PR-AUC	0.014	0.014
Hydrolases	83	84	10000	0	1419	325253	325253	SVM	C=1.0E+02	PR-AUC	0.013	0.013
Hydrolases	83	84	10000	0	1419	325253	325253	SVM	C=1.0E-02	PR-AUC	0.017	0.017
Hydrolases	83	84	10000	0	1419	325253	325253	BNB	Alpha=1.0	PR-AUC	0.025	0.025
Hydrolases	83	84	10000	0	1419	325253	325253	BNB	Alpha=0.1	PR-AUC	0.012	0.012
Hydrolases	83	84	10000	0	1419	325253	325253	RFC	Trees=5	BEDROC	0.195	0.169
Hydrolases	83	84	10000	0	1419	325253	325253	RFC	Trees=50	BEDROC	0.107	0.110
Hydrolases	83	84	10000	0	1419	325253	325253	RFC	Trees=500	BEDROC	0.099	0.110
Hydrolases	83	84	10000	0	1419	325253	325253	SVM	C=1.0E00	BEDROC	0.194	0.199
Hydrolases	83	84	10000	0	1419	325253	325253	SVM	C=1.0E+02	BEDROC	0.186	0.192
Hydrolases	83	84	10000	0	1419	325253	325253	SVM	C=1.0E-02	BEDROC	0.191	0.189
Hydrolases	83	84	10000	0	1419	325253	325253	BNB	Alpha=1.0	BEDROC	0.282	0.280
Hydrolases	83	84	10000	0	1419	325253	325253	BNB	Alpha=0.1	BEDROC	0.142	0.141
Hydrolases	83	84	10000	0	1419	325253	325253	RFC	Trees=5	PRECISION	0.011	0.007
Hydrolases	83	84	10000	0	1419	325253	325253	RFC	Trees=50	PRECISION	0.016	0.012
Hydrolases	83	84	10000	0	1419	325253	325253	RFC	Trees=500	PRECISION	0.019	0.016
Hydrolases	83	84	10000	0	1419	325253	325253	SVM	C=1.0E00	PRECISION	0.017	0.016
Hydrolases	83	84	10000	0	1419	325253	325253	SVM	C=1.0E+02	PRECISION	0.039	0.039
Hydrolases	83	84	10000	0	1419	325253	325253	SVM	C=1.0E-02	PRECISION	0.015	0.014
Hydrolases	83	84	10000	0	1419	325253	325253	BNB	Alpha=1.0	PRECISION	0.007	0.006
Hydrolases	83	84	10000	0	1419	325253	325253	BNB	Alpha=0.1	PRECISION	0.006	0.006
Hydrolases	83	84	10000	0	1419	325253	325253	RFC	Trees=5	RECALL	0.054	0.049
Hydrolases	83	84	10000	0	1419	325253	325253	RFC	Trees=50	RECALL	0.025	0.023
Hydrolases	83	84	10000	0	1419	325253	325253	RFC	Trees=500	RECALL	0.027	0.025
Hydrolases	83	84	10000	0	1419	325253	325253	SVM	C=1.0E00	RECALL	0.056	0.056
Hydrolases	83	84	10000	0	1419	325253	325253	SVM	C=1.0E+02	RECALL	0.085	0.087
Hydrolases	83	84	10000	0	1419	325253	325253	SVM	C=1.0E-02	RECALL	0.289	0.278
Hydrolases	83	84	10000	0	1419	325253	325253	BNB	Alpha=1.0	RECALL	0.611	0.579
Hydrolases	83	84	10000	0	1419	325253	325253	BNB	Alpha=0.1	RECALL	0.628	0.610
Hydrolases	83	84	10000	0	1419	325253	325253	RFC	Trees=5	FSCORE	0.019	0.013
Hydrolases	83	84	10000	0	1419	325253	325253	RFC	Trees=50	FSCORE	0.020	0.016
Hydrolases	83	84	10000	0	1419	325253	325253	RFC	Trees=500	FSCORE	0.022	0.019
Hydrolases	83	84	10000	0	1419	325253	325253	SVM	C=1.0E00	FSCORE	0.026	0.025
Hydrolases	83	84	10000	0	1419	325253	325253	SVM	C=1.0E+02	FSCORE	0.054	0.053
Hydrolases	83	84	10000	0	1419	325253	325253	SVM	C=1.0E-02	FSCORE	0.028	0.027
Hydrolases	83	84	10000	0	1419	325253	325253	BNB	Alpha=1.0	FSCORE	0.013	0.013
Hydrolases	83	84	10000	0	1419	325253	325253	BNB	Alpha=0.1	FSCORE	0.013	0.012
Hydrolases	20	21	0	10000	34	340	0	RFC	Trees=5	PR-AUC	0.904	0.905
Hydrolases	20	21	0	10000	34	340	0	RFC	Trees=50	PR-AUC	0.909	0.927
Hydrolases	20	21	0	10000	34	340	0	RFC	Trees=500	PR-AUC	0.909	0.910
Hydrolases	20	21	0	10000	34	340	0	SVM	C=1.0E00	PR-AUC	0.855	0.881
Hydrolases	20	21	0	10000	34	340	0	SVM	C=1.0E+02	PR-AUC	0.857	0.888
Hydrolases	20	21	0	10000	34	340	0	SVM	C=1.0E-02	PR-AUC	0.796	0.846
Hydrolases	20	21	0	10000	34	340	0	BNB	Alpha=1.0	PR-AUC	0.915	0.924
Hydrolases	20	21	0	10000	34	340	0	BNB	Alpha=0.1	PR-AUC	0.938	0.948
Hydrolases	20	21	0	10000	34	340	0	RFC	Trees=5	BEDROC	0.996	0.986
Hydrolases	20	21	0	10000	34	340	0	RFC	Trees=50	BEDROC	0.973	0.969
Hydrolases	20	21	0	10000	34	340	0	RFC	Trees=500	BEDROC	0.950	0.955
Hydrolases	20	21	0	10000	34	340	0	SVM	C=1.0E00	BEDROC	0.911	0.933
Hydrolases	20	21	0	10000	34	340	0	SVM	C=1.0E+02	BEDROC	0.913	0.939
Hydrolases	20	21	0	10000	34	340	0	SVM	C=1.0E-02	BEDROC	0.864	0.901
Hydrolases	20	21	0	10000	34	340	0	BNB	Alpha=1.0	BEDROC	0.943	0.950
Hydrolases	20	21	0	10000	34	340	0	BNB	Alpha=0.1	BEDROC	0.960	0.969
Hydrolases	20	21	0	10000	34	340	0	RFC	Trees=5	PRECISION	1.000	1.000
Hydrolases	20	21	0	10000	34	340	0	RFC	Trees=50	PRECISION	0.000	0.000
Hydrolases	20	21	0	10000	34	340	0	RFC	Trees=500	PRECISION	0.000	0.000
Hydrolases	20	21	0	10000	34	340	0	SVM	C=1.0E00	PRECISION	1.000	1.000
Hydrolases	20	21	0	10000	34	340	0	SVM	C=1.0E+02	PRECISION	0.000	0.000
Hydrolases	20	21	0	10000	34	340	0	SVM	C=1.0E-02	PRECISION	0.420	0.441
Hydrolases	20	21	0	10000	34	340	0	BNB	Alpha=1.0	PRECISION	0.700	0.625
Hydrolases	20	21	0	10000	34	340	0	BNB	Alpha=0.1	PRECISION	0.800	0.667
Hydrolases	20	21	0	10000	34	340	0	RFC	Trees=5	RECALL	0.029	0.412
Hydrolases	20	21	0	10000	34	340	0	RFC	Trees=50	RECALL	0.000	0.000
Hydrolases	20	21	0	10000	34	340	0	RFC	Trees=500	RECALL	0.000	0.000
Hydrolases	20	21	0	10000	34	340	0	SVM	C=1.0E00	RECALL	0.029	0.029
Hydrolases	20	21	0	10000	34	340	0	SVM	C=1.0E+02	RECALL	0.000	0.000
Hydrolases	20	21	0	10000	34	340	0	SVM	C=1.0E-02	RECALL	0.853	0.882
Hydrolases	20	21	0	10000	34	340	0	BNB	Alpha=1.0	RECALL	0.824	0.882
Hydrolases	20	21	0	10000	34	340	0	BNB	Alpha=0.1	RECALL	0.824	0.882
Hydrolases	20	21	0	10000	34	340	0	RFC	Trees=5	FSCORE	0.057	0.583
Hydrolases	20	21	0	10000	34	340	0	RFC	Trees=50	FSCORE	0.000	0.000
Hydrolases	20	21	0	10000	34	340	0	RFC	Trees=500	FSCORE	0.000	0.000
Hydrolases	20	21	0	10000	34	340	0	SVM	C=1.0E00	FSCORE	0.057	0.057
Hydrolases	20	21	0	10000	34	340	0	SVM	C=1.0E+02	FSCORE	0.000	0.000
Hydrolases	20	21	0	10000	34	340	0	SVM	C=1.0E-02	FSCORE	0.563	0.588
Hydrolases	20	21	0	10000	34	340	0	BNB	Alpha=1.0	FSCORE	0.757	0.732
Hydrolases	20	21	0	10000	34	340	0	BNB	Alpha=0.1	FSCORE	0.812	0.759
Other	90	91	10000	0	27	337379	337379	RFC	Trees=5	PR-AUC	0.281	0.339
Other	90	91	10000	0	27	337379	337379	RFC	Trees=50	PR-AUC	0.081	0.075
Other	90	91	10000	0	27	337379	337379	RFC	Trees=500	PR-AUC	0.061	0.068
Other	90	91	10000	0	27	337379	337379	SVM	C=1.0E00	PR-AUC	0.072	0.072
Other	90	91	10000	0	27	337379	337379	SVM	C=1.0E+02	PR-AUC	0.058	0.063
Other	90	91	10000	0	27	337379	337379	SVM	C=1.0E-02	PR-AUC	0.080	0.082
Other	90	91	10000	0	27	337379	337379	BNB	Alpha=1.0	PR-AUC	0.481	0.481
Other	90	91	10000	0	27	337379	337379	BNB	Alpha=0.1	PR-AUC	0.452	0.452
Other	90	91	10000	0	27	337379	337379	RFC	Trees=5	BEDROC	0.982	0.985
Other	90	91	10000	0	27	337379	337379	RFC	Trees=50	BEDROC	0.979	0.984
Other	90	91	10000	0	27	337379	337379	RFC	Trees=500	BEDROC	0.981	0.983
Other	90	91	10000	0	27	337379	337379	SVM	C=1.0E00	BEDROC	0.915	0.915
Other	90	91	10000	0	27	337379	337379	SVM	C=1.0E+02	BEDROC	0.908	0.914
Other	90	91	10000	0	27	337379	337379	SVM	C=1.0E-02	BEDROC	0.984	0.984
Other	90	91	10000	0	27	337379	337379	BNB	Alpha=1.0	BEDROC	0.986	0.986
Other	90	91	10000	0	27	337379	337379	BNB	Alpha=0.1	BEDROC	0.993	0.993
Other	90	91	10000	0	27	337379	337379	RFC	Trees=5	PRECISION	0.023	0.020
Other	90	91	10000	0	27	337379	337379	RFC	Trees=50	PRECISION	0.028	0.032
Other	90	91	10000	0	27	337379	337379	RFC	Trees=500	PRECISION	0.031	0.031
Other	90	91	10000	0	27	337379	337379	SVM	C=1.0E00	PRECISION	0.034	0.034
Other	90	91	10000	0	27	337379	337379	SVM	C=1.0E+02	PRECISION	0.019	0.019
Other	90	91	10000	0	27	337379	337379	SVM	C=1.0E-02	PRECISION	0.010	0.010
Other	90	91	10000	0	27	337379	337379	BNB	Alpha=1.0	PRECISION	0.003	0.003
Other	90	91	10000	0	27	337379	337379	BNB	Alpha=0.1	PRECISION	0.006	0.004
Other	90	91	10000	0	27	337379	337379	RFC	Trees=5	RECALL	0.852	0.963
Other	90	91	10000	0	27	337379	337379	RFC	Trees=50	RECALL	0.815	0.926
Other	90	91	10000	0	27	337379	337379	RFC	Trees=500	RECALL	0.889	0.926
Other	90	91	10000	0	27	337379	337379	SVM	C=1.0E00	RECALL	0.963	0.963
Other	90	91	10000	0	27	337379	337379	SVM	C=1.0E+02	RECALL	0.963	0.963
Other	90	91	10000	0	27	337379	337379	SVM	C=1.0E-02	RECALL	1.000	1.000
Other	90	91	10000	0	27	337379	337379	BNB	Alpha=1.0	RECALL	0.926	0.926
Other	90	91	10000	0	27	337379	337379	BNB	Alpha=0.1	RECALL	0.926	0.926
Other	90	91	10000	0	27	337379	337379	RFC	Trees=5	FSCORE	0.045	0.040
Other	90	91	10000	0	27	337379	337379	RFC	Trees=50	FSCORE	0.054	0.061
Other	90	91	10000	0	27	337379	337379	RFC	Trees=500	FSCORE	0.061	0.059
Other	90	91	10000	0	27	337379	337379	SVM	C=1.0E00	FSCORE	0.066	0.066
Other	90	91	10000	0	27	337379	337379	SVM	C=1.0E+02	FSCORE	0.038	0.038
Other	90	91	10000	0	27	337379	337379	SVM	C=1.0E-02	FSCORE	0.019	0.019
Other	90	91	10000	0	27	337379	337379	BNB	Alpha=1.0	FSCORE	0.007	0.007
Other	90	91	10000	0	27	337379	337379	BNB	Alpha=0.1	FSCORE	0.012	0.007
Oxidoreductases	544	545	10000	0	745	345940	345940	RFC	Trees=5	PR-AUC	0.789	0.746
Oxidoreductases	544	545	10000	0	745	345940	345940	RFC	Trees=50	PR-AUC	0.830	0.824
Oxidoreductases	544	545	10000	0	745	345940	345940	RFC	Trees=500	PR-AUC	0.831	0.830
Oxidoreductases	544	545	10000	0	745	345940	345940	SVM	C=1.0E00	PR-AUC	0.814	0.814
Oxidoreductases	544	545	10000	0	745	345940	345940	SVM	C=1.0E+02	PR-AUC	0.814	0.814
Oxidoreductases	544	545	10000	0	745	345940	345940	SVM	C=1.0E-02	PR-AUC	0.832	0.832
Oxidoreductases	544	545	10000	0	745	345940	345940	BNB	Alpha=1.0	PR-AUC	0.743	0.741
Oxidoreductases	544	545	10000	0	745	345940	345940	BNB	Alpha=0.1	PR-AUC	0.756	0.755
Oxidoreductases	544	545	10000	0	745	345940	345940	RFC	Trees=5	BEDROC	0.896	0.859
Oxidoreductases	544	545	10000	0	745	345940	345940	RFC	Trees=50	BEDROC	0.880	0.884
Oxidoreductases	544	545	10000	0	745	345940	345940	RFC	Trees=500	BEDROC	0.879	0.880
Oxidoreductases	544	545	10000	0	745	345940	345940	SVM	C=1.0E00	BEDROC	0.873	0.873
Oxidoreductases	544	545	10000	0	745	345940	345940	SVM	C=1.0E+02	BEDROC	0.872	0.872
Oxidoreductases	544	545	10000	0	745	345940	345940	SVM	C=1.0E-02	BEDROC	0.885	0.885
Oxidoreductases	544	545	10000	0	745	345940	345940	BNB	Alpha=1.0	BEDROC	0.866	0.866
Oxidoreductases	544	545	10000	0	745	345940	345940	BNB	Alpha=0.1	BEDROC	0.871	0.870
Oxidoreductases	544	545	10000	0	745	345940	345940	RFC	Trees=5	PRECISION	0.680	0.465
Oxidoreductases	544	545	10000	0	745	345940	345940	RFC	Trees=50	PRECISION	0.944	0.945
Oxidoreductases	544	545	10000	0	745	345940	345940	RFC	Trees=500	PRECISION	0.950	0.948
Oxidoreductases	544	545	10000	0	745	345940	345940	SVM	C=1.0E00	PRECISION	0.593	0.590
Oxidoreductases	544	545	10000	0	745	345940	345940	SVM	C=1.0E+02	PRECISION	0.500	0.498
Oxidoreductases	544	545	10000	0	745	345940	345940	SVM	C=1.0E-02	PRECISION	0.875	0.875
Oxidoreductases	544	545	10000	0	745	345940	345940	BNB	Alpha=1.0	PRECISION	0.361	0.366
Oxidoreductases	544	545	10000	0	745	345940	345940	BNB	Alpha=0.1	PRECISION	0.336	0.340
Oxidoreductases	544	545	10000	0	745	345940	345940	RFC	Trees=5	RECALL	0.781	0.784
Oxidoreductases	544	545	10000	0	745	345940	345940	RFC	Trees=50	RECALL	0.792	0.787
Oxidoreductases	544	545	10000	0	745	345940	345940	RFC	Trees=500	RECALL	0.791	0.787
Oxidoreductases	544	545	10000	0	745	345940	345940	SVM	C=1.0E00	RECALL	0.797	0.797
Oxidoreductases	544	545	10000	0	745	345940	345940	SVM	C=1.0E+02	RECALL	0.804	0.804
Oxidoreductases	544	545	10000	0	745	345940	345940	SVM	C=1.0E-02	RECALL	0.807	0.805
Oxidoreductases	544	545	10000	0	745	345940	345940	BNB	Alpha=1.0	RECALL	0.819	0.819
Oxidoreductases	544	545	10000	0	745	345940	345940	BNB	Alpha=0.1	RECALL	0.819	0.819
Oxidoreductases	544	545	10000	0	745	345940	345940	RFC	Trees=5	FSCORE	0.727	0.584
Oxidoreductases	544	545	10000	0	745	345940	345940	RFC	Trees=50	FSCORE	0.861	0.859
Oxidoreductases	544	545	10000	0	745	345940	345940	RFC	Trees=500	FSCORE	0.863	0.860
Oxidoreductases	544	545	10000	0	745	345940	345940	SVM	C=1.0E00	FSCORE	0.680	0.678
Oxidoreductases	544	545	10000	0	745	345940	345940	SVM	C=1.0E+02	FSCORE	0.617	0.615
Oxidoreductases	544	545	10000	0	745	345940	345940	SVM	C=1.0E-02	FSCORE	0.839	0.839
Oxidoreductases	544	545	10000	0	745	345940	345940	BNB	Alpha=1.0	FSCORE	0.501	0.506
Oxidoreductases	544	545	10000	0	745	345940	345940	BNB	Alpha=0.1	FSCORE	0.476	0.480
Protease	88	89	10000	0	80	339342	339342	RFC	Trees=5	PR-AUC	0.013	0.059
Protease	88	89	10000	0	80	339342	339342	RFC	Trees=50	PR-AUC	0.090	0.095
Protease	88	89	10000	0	80	339342	339342	RFC	Trees=500	PR-AUC	0.167	0.199
Protease	88	89	10000	0	80	339342	339342	SVM	C=1.0E00	PR-AUC	0.345	0.366
Protease	88	89	10000	0	80	339342	339342	SVM	C=1.0E+02	PR-AUC	0.335	0.361
Protease	88	89	10000	0	80	339342	339342	SVM	C=1.0E-02	PR-AUC	0.466	0.470
Protease	88	89	10000	0	80	339342	339342	BNB	Alpha=1.0	PR-AUC	0.522	0.524
Protease	88	89	10000	0	80	339342	339342	BNB	Alpha=0.1	PR-AUC	0.493	0.488
Protease	88	89	10000	0	80	339342	339342	RFC	Trees=5	BEDROC	0.734	0.755
Protease	88	89	10000	0	80	339342	339342	RFC	Trees=50	BEDROC	0.733	0.797
Protease	88	89	10000	0	80	339342	339342	RFC	Trees=500	BEDROC	0.785	0.826
Protease	88	89	10000	0	80	339342	339342	SVM	C=1.0E00	BEDROC	0.857	0.904
Protease	88	89	10000	0	80	339342	339342	SVM	C=1.0E+02	BEDROC	0.853	0.900
Protease	88	89	10000	0	80	339342	339342	SVM	C=1.0E-02	BEDROC	0.904	0.920
Protease	88	89	10000	0	80	339342	339342	BNB	Alpha=1.0	BEDROC	0.954	0.954
Protease	88	89	10000	0	80	339342	339342	BNB	Alpha=0.1	BEDROC	0.878	0.882
Protease	88	89	10000	0	80	339342	339342	RFC	Trees=5	PRECISION	0.028	0.020
Protease	88	89	10000	0	80	339342	339342	RFC	Trees=50	PRECISION	0.145	0.100
Protease	88	89	10000	0	80	339342	339342	RFC	Trees=500	PRECISION	0.163	0.148
Protease	88	89	10000	0	80	339342	339342	SVM	C=1.0E00	PRECISION	0.126	0.119
Protease	88	89	10000	0	80	339342	339342	SVM	C=1.0E+02	PRECISION	0.075	0.071
Protease	88	89	10000	0	80	339342	339342	SVM	C=1.0E-02	PRECISION	0.008	0.008
Protease	88	89	10000	0	80	339342	339342	BNB	Alpha=1.0	PRECISION	0.002	0.003
Protease	88	89	10000	0	80	339342	339342	BNB	Alpha=0.1	PRECISION	0.002	0.003
Protease	88	89	10000	0	80	339342	339342	RFC	Trees=5	RECALL	0.488	0.463
Protease	88	89	10000	0	80	339342	339342	RFC	Trees=50	RECALL	0.513	0.475
Protease	88	89	10000	0	80	339342	339342	RFC	Trees=500	RECALL	0.513	0.563
Protease	88	89	10000	0	80	339342	339342	SVM	C=1.0E00	RECALL	0.650	0.663
Protease	88	89	10000	0	80	339342	339342	SVM	C=1.0E+02	RECALL	0.863	0.875
Protease	88	89	10000	0	80	339342	339342	SVM	C=1.0E-02	RECALL	0.888	0.925
Protease	88	89	10000	0	80	339342	339342	BNB	Alpha=1.0	RECALL	0.950	0.975
Protease	88	89	10000	0	80	339342	339342	BNB	Alpha=0.1	RECALL	0.938	0.975
Protease	88	89	10000	0	80	339342	339342	RFC	Trees=5	FSCORE	0.054	0.038
Protease	88	89	10000	0	80	339342	339342	RFC	Trees=50	FSCORE	0.226	0.165
Protease	88	89	10000	0	80	339342	339342	RFC	Trees=500	FSCORE	0.247	0.234
Protease	88	89	10000	0	80	339342	339342	SVM	C=1.0E00	FSCORE	0.211	0.202
Protease	88	89	10000	0	80	339342	339342	SVM	C=1.0E+02	FSCORE	0.138	0.131
Protease	88	89	10000	0	80	339342	339342	SVM	C=1.0E-02	FSCORE	0.015	0.016
Protease	88	89	10000	0	80	339342	339342	BNB	Alpha=1.0	FSCORE	0.004	0.006
Protease	88	89	10000	0	80	339342	339342	BNB	Alpha=0.1	FSCORE	0.004	0.006
Hydrolases	337	338	1	9999	4982	49820	0	RFC	Trees=5	PR-AUC	0.561	0.548
Hydrolases	337	338	1	9999	4982	49820	0	RFC	Trees=50	PR-AUC	0.680	0.691
Hydrolases	337	338	1	9999	4982	49820	0	RFC	Trees=500	PR-AUC	0.709	0.710
Hydrolases	337	338	1	9999	4982	49820	0	SVM	C=1.0E00	PR-AUC	0.704	0.701
Hydrolases	337	338	1	9999	4982	49820	0	SVM	C=1.0E+02	PR-AUC	0.700	0.697
Hydrolases	337	338	1	9999	4982	49820	0	SVM	C=1.0E-02	PR-AUC	0.731	0.731
Hydrolases	337	338	1	9999	4982	49820	0	BNB	Alpha=1.0	PR-AUC	0.702	0.702
Hydrolases	337	338	1	9999	4982	49820	0	BNB	Alpha=0.1	PR-AUC	0.599	0.599
Hydrolases	337	338	1	9999	4982	49820	0	RFC	Trees=5	BEDROC	0.768	0.755
Hydrolases	337	338	1	9999	4982	49820	0	RFC	Trees=50	BEDROC	0.781	0.791
Hydrolases	337	338	1	9999	4982	49820	0	RFC	Trees=500	BEDROC	0.794	0.795
Hydrolases	337	338	1	9999	4982	49820	0	SVM	C=1.0E00	BEDROC	0.800	0.798
Hydrolases	337	338	1	9999	4982	49820	0	SVM	C=1.0E+02	BEDROC	0.797	0.795
Hydrolases	337	338	1	9999	4982	49820	0	SVM	C=1.0E-02	BEDROC	0.821	0.821
Hydrolases	337	338	1	9999	4982	49820	0	BNB	Alpha=1.0	BEDROC	0.798	0.798
Hydrolases	337	338	1	9999	4982	49820	0	BNB	Alpha=0.1	BEDROC	0.715	0.715
Hydrolases	337	338	1	9999	4982	49820	0	RFC	Trees=5	PRECISION	0.743	0.763
Hydrolases	337	338	1	9999	4982	49820	0	RFC	Trees=50	PRECISION	0.928	0.950
Hydrolases	337	338	1	9999	4982	49820	0	RFC	Trees=500	PRECISION	0.954	0.957
Hydrolases	337	338	1	9999	4982	49820	0	SVM	C=1.0E00	PRECISION	0.951	0.951
Hydrolases	337	338	1	9999	4982	49820	0	SVM	C=1.0E+02	PRECISION	0.913	0.914
Hydrolases	337	338	1	9999	4982	49820	0	SVM	C=1.0E-02	PRECISION	0.852	0.855
Hydrolases	337	338	1	9999	4982	49820	0	BNB	Alpha=1.0	PRECISION	0.403	0.388
Hydrolases	337	338	1	9999	4982	49820	0	BNB	Alpha=0.1	PRECISION	0.400	0.377
Hydrolases	337	338	1	9999	4982	49820	0	RFC	Trees=5	RECALL	0.328	0.316
Hydrolases	337	338	1	9999	4982	49820	0	RFC	Trees=50	RECALL	0.335	0.341
Hydrolases	337	338	1	9999	4982	49820	0	RFC	Trees=500	RECALL	0.345	0.353
Hydrolases	337	338	1	9999	4982	49820	0	SVM	C=1.0E00	RECALL	0.263	0.263
Hydrolases	337	338	1	9999	4982	49820	0	SVM	C=1.0E+02	RECALL	0.423	0.424
Hydrolases	337	338	1	9999	4982	49820	0	SVM	C=1.0E-02	RECALL	0.546	0.544
Hydrolases	337	338	1	9999	4982	49820	0	BNB	Alpha=1.0	RECALL	0.765	0.771
Hydrolases	337	338	1	9999	4982	49820	0	BNB	Alpha=0.1	RECALL	0.767	0.774
Hydrolases	337	338	1	9999	4982	49820	0	RFC	Trees=5	FSCORE	0.455	0.447
Hydrolases	337	338	1	9999	4982	49820	0	RFC	Trees=50	FSCORE	0.492	0.502
Hydrolases	337	338	1	9999	4982	49820	0	RFC	Trees=500	FSCORE	0.506	0.516
Hydrolases	337	338	1	9999	4982	49820	0	SVM	C=1.0E00	FSCORE	0.412	0.412
Hydrolases	337	338	1	9999	4982	49820	0	SVM	C=1.0E+02	FSCORE	0.578	0.579
Hydrolases	337	338	1	9999	4982	49820	0	SVM	C=1.0E-02	FSCORE	0.666	0.665
Hydrolases	337	338	1	9999	4982	49820	0	BNB	Alpha=1.0	FSCORE	0.528	0.516
Hydrolases	337	338	1	9999	4982	49820	0	BNB	Alpha=0.1	FSCORE	0.526	0.507
Transferases	428	429	10000	0	1984	401462	401462	RFC	Trees=5	PR-AUC	0.052	0.070
Transferases	428	429	10000	0	1984	401462	401462	RFC	Trees=50	PR-AUC	0.102	0.099
Transferases	428	429	10000	0	1984	401462	401462	RFC	Trees=500	PR-AUC	0.105	0.114
Transferases	428	429	10000	0	1984	401462	401462	SVM	C=1.0E00	PR-AUC	0.108	0.106
Transferases	428	429	10000	0	1984	401462	401462	SVM	C=1.0E+02	PR-AUC	0.100	0.099
Transferases	428	429	10000	0	1984	401462	401462	SVM	C=1.0E-02	PR-AUC	0.147	0.146
Transferases	428	429	10000	0	1984	401462	401462	BNB	Alpha=1.0	PR-AUC	0.124	0.124
Transferases	428	429	10000	0	1984	401462	401462	BNB	Alpha=0.1	PR-AUC	0.100	0.100
Transferases	428	429	10000	0	1984	401462	401462	RFC	Trees=5	BEDROC	0.301	0.359
Transferases	428	429	10000	0	1984	401462	401462	RFC	Trees=50	BEDROC	0.278	0.284
Transferases	428	429	10000	0	1984	401462	401462	RFC	Trees=500	BEDROC	0.272	0.281
Transferases	428	429	10000	0	1984	401462	401462	SVM	C=1.0E00	BEDROC	0.305	0.303
Transferases	428	429	10000	0	1984	401462	401462	SVM	C=1.0E+02	BEDROC	0.302	0.299
Transferases	428	429	10000	0	1984	401462	401462	SVM	C=1.0E-02	BEDROC	0.307	0.306
Transferases	428	429	10000	0	1984	401462	401462	BNB	Alpha=1.0	BEDROC	0.279	0.279
Transferases	428	429	10000	0	1984	401462	401462	BNB	Alpha=0.1	BEDROC	0.253	0.254
Transferases	428	429	10000	0	1984	401462	401462	RFC	Trees=5	PRECISION	0.050	0.052
Transferases	428	429	10000	0	1984	401462	401462	RFC	Trees=50	PRECISION	0.181	0.220
Transferases	428	429	10000	0	1984	401462	401462	RFC	Trees=500	PRECISION	0.192	0.258
Transferases	428	429	10000	0	1984	401462	401462	SVM	C=1.0E00	PRECISION	0.135	0.135
Transferases	428	429	10000	0	1984	401462	401462	SVM	C=1.0E+02	PRECISION	0.102	0.101
Transferases	428	429	10000	0	1984	401462	401462	SVM	C=1.0E-02	PRECISION	0.018	0.019
Transferases	428	429	10000	0	1984	401462	401462	BNB	Alpha=1.0	PRECISION	0.010	0.010
Transferases	428	429	10000	0	1984	401462	401462	BNB	Alpha=0.1	PRECISION	0.010	0.010
Transferases	428	429	10000	0	1984	401462	401462	RFC	Trees=5	RECALL	0.173	0.175
Transferases	428	429	10000	0	1984	401462	401462	RFC	Trees=50	RECALL	0.153	0.142
Transferases	428	429	10000	0	1984	401462	401462	RFC	Trees=500	RECALL	0.155	0.147
Transferases	428	429	10000	0	1984	401462	401462	SVM	C=1.0E00	RECALL	0.167	0.167
Transferases	428	429	10000	0	1984	401462	401462	SVM	C=1.0E+02	RECALL	0.208	0.207
Transferases	428	429	10000	0	1984	401462	401462	SVM	C=1.0E-02	RECALL	0.355	0.348
Transferases	428	429	10000	0	1984	401462	401462	BNB	Alpha=1.0	RECALL	0.479	0.486
Transferases	428	429	10000	0	1984	401462	401462	BNB	Alpha=0.1	RECALL	0.477	0.487
Transferases	428	429	10000	0	1984	401462	401462	RFC	Trees=5	FSCORE	0.078	0.080
Transferases	428	429	10000	0	1984	401462	401462	RFC	Trees=50	FSCORE	0.166	0.172
Transferases	428	429	10000	0	1984	401462	401462	RFC	Trees=500	FSCORE	0.171	0.187
Transferases	428	429	10000	0	1984	401462	401462	SVM	C=1.0E00	FSCORE	0.150	0.149
Transferases	428	429	10000	0	1984	401462	401462	SVM	C=1.0E+02	FSCORE	0.137	0.136
Transferases	428	429	10000	0	1984	401462	401462	SVM	C=1.0E-02	FSCORE	0.035	0.036
Transferases	428	429	10000	0	1984	401462	401462	BNB	Alpha=1.0	FSCORE	0.020	0.020
Transferases	428	429	10000	0	1984	401462	401462	BNB	Alpha=0.1	FSCORE	0.020	0.020
Hydrolases	14	15	10000	0	7	331716	331716	RFC	Trees=5	PR-AUC	0.000	0.000
Hydrolases	14	15	10000	0	7	331716	331716	RFC	Trees=50	PR-AUC	0.024	0.024
Hydrolases	14	15	10000	0	7	331716	331716	RFC	Trees=500	PR-AUC	0.143	0.036
Hydrolases	14	15	10000	0	7	331716	331716	SVM	C=1.0E00	PR-AUC	0.143	0.143
Hydrolases	14	15	10000	0	7	331716	331716	SVM	C=1.0E+02	PR-AUC	0.143	0.143
Hydrolases	14	15	10000	0	7	331716	331716	SVM	C=1.0E-02	PR-AUC	0.143	0.143
Hydrolases	14	15	10000	0	7	331716	331716	BNB	Alpha=1.0	PR-AUC	0.036	0.036
Hydrolases	14	15	10000	0	7	331716	331716	BNB	Alpha=0.1	PR-AUC	0.086	0.082
Hydrolases	14	15	10000	0	7	331716	331716	RFC	Trees=5	BEDROC	0.574	0.464
Hydrolases	14	15	10000	0	7	331716	331716	RFC	Trees=50	BEDROC	0.160	0.146
Hydrolases	14	15	10000	0	7	331716	331716	RFC	Trees=500	BEDROC	0.144	0.143
Hydrolases	14	15	10000	0	7	331716	331716	SVM	C=1.0E00	BEDROC	0.145	0.143
Hydrolases	14	15	10000	0	7	331716	331716	SVM	C=1.0E+02	BEDROC	0.145	0.143
Hydrolases	14	15	10000	0	7	331716	331716	SVM	C=1.0E-02	BEDROC	0.143	0.143
Hydrolases	14	15	10000	0	7	331716	331716	BNB	Alpha=1.0	BEDROC	0.721	0.738
Hydrolases	14	15	10000	0	7	331716	331716	BNB	Alpha=0.1	BEDROC	0.143	0.143
Hydrolases	14	15	10000	0	7	331716	331716	RFC	Trees=5	PRECISION	0.000	0.000
Hydrolases	14	15	10000	0	7	331716	331716	RFC	Trees=50	PRECISION	0.042	0.059
Hydrolases	14	15	10000	0	7	331716	331716	RFC	Trees=500	PRECISION	0.067	0.067
Hydrolases	14	15	10000	0	7	331716	331716	SVM	C=1.0E00	PRECISION	0.009	0.006
Hydrolases	14	15	10000	0	7	331716	331716	SVM	C=1.0E+02	PRECISION	0.500	0.250
Hydrolases	14	15	10000	0	7	331716	331716	SVM	C=1.0E-02	PRECISION	0.000	0.000
Hydrolases	14	15	10000	0	7	331716	331716	BNB	Alpha=1.0	PRECISION	0.000	0.000
Hydrolases	14	15	10000	0	7	331716	331716	BNB	Alpha=0.1	PRECISION	0.000	0.000
Hydrolases	14	15	10000	0	7	331716	331716	RFC	Trees=5	RECALL	0.000	0.000
Hydrolases	14	15	10000	0	7	331716	331716	RFC	Trees=50	RECALL	0.143	0.143
Hydrolases	14	15	10000	0	7	331716	331716	RFC	Trees=500	RECALL	0.143	0.143
Hydrolases	14	15	10000	0	7	331716	331716	SVM	C=1.0E00	RECALL	0.143	0.143
Hydrolases	14	15	10000	0	7	331716	331716	SVM	C=1.0E+02	RECALL	0.143	0.143
Hydrolases	14	15	10000	0	7	331716	331716	SVM	C=1.0E-02	RECALL	0.143	0.143
Hydrolases	14	15	10000	0	7	331716	331716	BNB	Alpha=1.0	RECALL	0.143	0.143
Hydrolases	14	15	10000	0	7	331716	331716	BNB	Alpha=0.1	RECALL	0.143	0.143
Hydrolases	14	15	10000	0	7	331716	331716	RFC	Trees=5	FSCORE	0.000	0.000
Hydrolases	14	15	10000	0	7	331716	331716	RFC	Trees=50	FSCORE	0.065	0.083
Hydrolases	14	15	10000	0	7	331716	331716	RFC	Trees=500	FSCORE	0.091	0.091
Hydrolases	14	15	10000	0	7	331716	331716	SVM	C=1.0E00	FSCORE	0.016	0.011
Hydrolases	14	15	10000	0	7	331716	331716	SVM	C=1.0E+02	FSCORE	0.222	0.182
Hydrolases	14	15	10000	0	7	331716	331716	SVM	C=1.0E-02	FSCORE	0.000	0.000
Hydrolases	14	15	10000	0	7	331716	331716	BNB	Alpha=1.0	FSCORE	0.001	0.000
Hydrolases	14	15	10000	0	7	331716	331716	BNB	Alpha=0.1	FSCORE	0.001	0.000
Oxidoreductases	93	94	10000	0	87	420711	420711	RFC	Trees=5	PR-AUC	0.036	0.030
Oxidoreductases	93	94	10000	0	87	420711	420711	RFC	Trees=50	PR-AUC	0.062	0.077
Oxidoreductases	93	94	10000	0	87	420711	420711	RFC	Trees=500	PR-AUC	0.065	0.082
Oxidoreductases	93	94	10000	0	87	420711	420711	SVM	C=1.0E00	PR-AUC	0.048	0.048
Oxidoreductases	93	94	10000	0	87	420711	420711	SVM	C=1.0E+02	PR-AUC	0.038	0.039
Oxidoreductases	93	94	10000	0	87	420711	420711	SVM	C=1.0E-02	PR-AUC	0.039	0.039
Oxidoreductases	93	94	10000	0	87	420711	420711	BNB	Alpha=1.0	PR-AUC	0.051	0.051
Oxidoreductases	93	94	10000	0	87	420711	420711	BNB	Alpha=0.1	PR-AUC	0.051	0.051
Oxidoreductases	93	94	10000	0	87	420711	420711	RFC	Trees=5	BEDROC	0.283	0.286
Oxidoreductases	93	94	10000	0	87	420711	420711	RFC	Trees=50	BEDROC	0.226	0.205
Oxidoreductases	93	94	10000	0	87	420711	420711	RFC	Trees=500	BEDROC	0.230	0.218
Oxidoreductases	93	94	10000	0	87	420711	420711	SVM	C=1.0E00	BEDROC	0.231	0.206
Oxidoreductases	93	94	10000	0	87	420711	420711	SVM	C=1.0E+02	BEDROC	0.213	0.199
Oxidoreductases	93	94	10000	0	87	420711	420711	SVM	C=1.0E-02	BEDROC	0.203	0.197
Oxidoreductases	93	94	10000	0	87	420711	420711	BNB	Alpha=1.0	BEDROC	0.205	0.205
Oxidoreductases	93	94	10000	0	87	420711	420711	BNB	Alpha=0.1	BEDROC	0.218	0.214
Oxidoreductases	93	94	10000	0	87	420711	420711	RFC	Trees=5	PRECISION	0.002	0.002
Oxidoreductases	93	94	10000	0	87	420711	420711	RFC	Trees=50	PRECISION	0.008	0.010
Oxidoreductases	93	94	10000	0	87	420711	420711	RFC	Trees=500	PRECISION	0.009	0.008
Oxidoreductases	93	94	10000	0	87	420711	420711	SVM	C=1.0E00	PRECISION	0.010	0.009
Oxidoreductases	93	94	10000	0	87	420711	420711	SVM	C=1.0E+02	PRECISION	0.006	0.006
Oxidoreductases	93	94	10000	0	87	420711	420711	SVM	C=1.0E-02	PRECISION	0.002	0.001
Oxidoreductases	93	94	10000	0	87	420711	420711	BNB	Alpha=1.0	PRECISION	0.000	0.000
Oxidoreductases	93	94	10000	0	87	420711	420711	BNB	Alpha=0.1	PRECISION	0.000	0.000
Oxidoreductases	93	94	10000	0	87	420711	420711	RFC	Trees=5	RECALL	0.138	0.115
Oxidoreductases	93	94	10000	0	87	420711	420711	RFC	Trees=50	RECALL	0.115	0.103
Oxidoreductases	93	94	10000	0	87	420711	420711	RFC	Trees=500	RECALL	0.103	0.103
Oxidoreductases	93	94	10000	0	87	420711	420711	SVM	C=1.0E00	RECALL	0.103	0.103
Oxidoreductases	93	94	10000	0	87	420711	420711	SVM	C=1.0E+02	RECALL	0.115	0.115
Oxidoreductases	93	94	10000	0	87	420711	420711	SVM	C=1.0E-02	RECALL	0.138	0.138
Oxidoreductases	93	94	10000	0	87	420711	420711	BNB	Alpha=1.0	RECALL	0.529	0.529
Oxidoreductases	93	94	10000	0	87	420711	420711	BNB	Alpha=0.1	RECALL	0.667	0.632
Oxidoreductases	93	94	10000	0	87	420711	420711	RFC	Trees=5	FSCORE	0.003	0.004
Oxidoreductases	93	94	10000	0	87	420711	420711	RFC	Trees=50	FSCORE	0.014	0.018
Oxidoreductases	93	94	10000	0	87	420711	420711	RFC	Trees=500	FSCORE	0.016	0.015
Oxidoreductases	93	94	10000	0	87	420711	420711	SVM	C=1.0E00	FSCORE	0.018	0.017
Oxidoreductases	93	94	10000	0	87	420711	420711	SVM	C=1.0E+02	FSCORE	0.011	0.011
Oxidoreductases	93	94	10000	0	87	420711	420711	SVM	C=1.0E-02	FSCORE	0.003	0.003
Oxidoreductases	93	94	10000	0	87	420711	420711	BNB	Alpha=1.0	FSCORE	0.001	0.001
Oxidoreductases	93	94	10000	0	87	420711	420711	BNB	Alpha=0.1	FSCORE	0.001	0.001
Kinase	276	277	10000	0	1889	185979	185979	RFC	Trees=5	PR-AUC	0.164	0.205
Kinase	276	277	10000	0	1889	185979	185979	RFC	Trees=50	PR-AUC	0.338	0.340
Kinase	276	277	10000	0	1889	185979	185979	RFC	Trees=500	PR-AUC	0.355	0.356
Kinase	276	277	10000	0	1889	185979	185979	SVM	C=1.0E00	PR-AUC	0.442	0.442
Kinase	276	277	10000	0	1889	185979	185979	SVM	C=1.0E+02	PR-AUC	0.421	0.421
Kinase	276	277	10000	0	1889	185979	185979	SVM	C=1.0E-02	PR-AUC	0.494	0.494
Kinase	276	277	10000	0	1889	185979	185979	BNB	Alpha=1.0	PR-AUC	0.434	0.435
Kinase	276	277	10000	0	1889	185979	185979	BNB	Alpha=0.1	PR-AUC	0.327	0.328
Kinase	276	277	10000	0	1889	185979	185979	RFC	Trees=5	BEDROC	0.624	0.645
Kinase	276	277	10000	0	1889	185979	185979	RFC	Trees=50	BEDROC	0.757	0.755
Kinase	276	277	10000	0	1889	185979	185979	RFC	Trees=500	BEDROC	0.768	0.767
Kinase	276	277	10000	0	1889	185979	185979	SVM	C=1.0E00	BEDROC	0.722	0.722
Kinase	276	277	10000	0	1889	185979	185979	SVM	C=1.0E+02	BEDROC	0.724	0.695
Kinase	276	277	10000	0	1889	185979	185979	SVM	C=1.0E-02	BEDROC	0.799	0.799
Kinase	276	277	10000	0	1889	185979	185979	BNB	Alpha=1.0	BEDROC	0.778	0.780
Kinase	276	277	10000	0	1889	185979	185979	BNB	Alpha=0.1	BEDROC	0.697	0.700
Kinase	276	277	10000	0	1889	185979	185979	RFC	Trees=5	PRECISION	0.158	0.168
Kinase	276	277	10000	0	1889	185979	185979	RFC	Trees=50	PRECISION	0.463	0.478
Kinase	276	277	10000	0	1889	185979	185979	RFC	Trees=500	PRECISION	0.507	0.519
Kinase	276	277	10000	0	1889	185979	185979	SVM	C=1.0E00	PRECISION	0.383	0.384
Kinase	276	277	10000	0	1889	185979	185979	SVM	C=1.0E+02	PRECISION	0.415	0.417
Kinase	276	277	10000	0	1889	185979	185979	SVM	C=1.0E-02	PRECISION	0.465	0.466
Kinase	276	277	10000	0	1889	185979	185979	BNB	Alpha=1.0	PRECISION	0.154	0.154
Kinase	276	277	10000	0	1889	185979	185979	BNB	Alpha=0.1	PRECISION	0.132	0.132
Kinase	276	277	10000	0	1889	185979	185979	RFC	Trees=5	RECALL	0.462	0.482
Kinase	276	277	10000	0	1889	185979	185979	RFC	Trees=50	RECALL	0.476	0.438
Kinase	276	277	10000	0	1889	185979	185979	RFC	Trees=500	RECALL	0.465	0.415
Kinase	276	277	10000	0	1889	185979	185979	SVM	C=1.0E00	RECALL	0.494	0.496
Kinase	276	277	10000	0	1889	185979	185979	SVM	C=1.0E+02	RECALL	0.651	0.656
Kinase	276	277	10000	0	1889	185979	185979	SVM	C=1.0E-02	RECALL	0.704	0.704
Kinase	276	277	10000	0	1889	185979	185979	BNB	Alpha=1.0	RECALL	0.754	0.754
Kinase	276	277	10000	0	1889	185979	185979	BNB	Alpha=0.1	RECALL	0.782	0.738
Kinase	276	277	10000	0	1889	185979	185979	RFC	Trees=5	FSCORE	0.235	0.250
Kinase	276	277	10000	0	1889	185979	185979	RFC	Trees=50	FSCORE	0.469	0.457
Kinase	276	277	10000	0	1889	185979	185979	RFC	Trees=500	FSCORE	0.485	0.461
Kinase	276	277	10000	0	1889	185979	185979	SVM	C=1.0E00	FSCORE	0.431	0.433
Kinase	276	277	10000	0	1889	185979	185979	SVM	C=1.0E+02	FSCORE	0.507	0.510
Kinase	276	277	10000	0	1889	185979	185979	SVM	C=1.0E-02	FSCORE	0.560	0.561
Kinase	276	277	10000	0	1889	185979	185979	BNB	Alpha=1.0	FSCORE	0.256	0.256
Kinase	276	277	10000	0	1889	185979	185979	BNB	Alpha=0.1	FSCORE	0.226	0.223
Kinase	476	477	10000	0	5387	416146	416146	RFC	Trees=5	PR-AUC	0.071	0.137
Kinase	476	477	10000	0	5387	416146	416146	RFC	Trees=50	PR-AUC	0.163	0.168
Kinase	476	477	10000	0	5387	416146	416146	RFC	Trees=500	PR-AUC	0.199	0.193
Kinase	476	477	10000	0	5387	416146	416146	SVM	C=1.0E00	PR-AUC	0.311	0.305
Kinase	476	477	10000	0	5387	416146	416146	SVM	C=1.0E+02	PR-AUC	0.308	0.295
Kinase	476	477	10000	0	5387	416146	416146	SVM	C=1.0E-02	PR-AUC	0.387	0.384
Kinase	476	477	10000	0	5387	416146	416146	BNB	Alpha=1.0	PR-AUC	0.251	0.251
Kinase	476	477	10000	0	5387	416146	416146	BNB	Alpha=0.1	PR-AUC	0.166	0.165
Kinase	476	477	10000	0	5387	416146	416146	RFC	Trees=5	BEDROC	0.439	0.567
Kinase	476	477	10000	0	5387	416146	416146	RFC	Trees=50	BEDROC	0.568	0.576
Kinase	476	477	10000	0	5387	416146	416146	RFC	Trees=500	BEDROC	0.609	0.601
Kinase	476	477	10000	0	5387	416146	416146	SVM	C=1.0E00	BEDROC	0.642	0.635
Kinase	476	477	10000	0	5387	416146	416146	SVM	C=1.0E+02	BEDROC	0.635	0.623
Kinase	476	477	10000	0	5387	416146	416146	SVM	C=1.0E-02	BEDROC	0.730	0.728
Kinase	476	477	10000	0	5387	416146	416146	BNB	Alpha=1.0	BEDROC	0.622	0.622
Kinase	476	477	10000	0	5387	416146	416146	BNB	Alpha=0.1	BEDROC	0.514	0.514
Kinase	476	477	10000	0	5387	416146	416146	RFC	Trees=5	PRECISION	0.090	0.161
Kinase	476	477	10000	0	5387	416146	416146	RFC	Trees=50	PRECISION	0.229	0.228
Kinase	476	477	10000	0	5387	416146	416146	RFC	Trees=500	PRECISION	0.262	0.248
Kinase	476	477	10000	0	5387	416146	416146	SVM	C=1.0E00	PRECISION	0.205	0.205
Kinase	476	477	10000	0	5387	416146	416146	SVM	C=1.0E+02	PRECISION	0.223	0.222
Kinase	476	477	10000	0	5387	416146	416146	SVM	C=1.0E-02	PRECISION	0.277	0.283
Kinase	476	477	10000	0	5387	416146	416146	BNB	Alpha=1.0	PRECISION	0.066	0.066
Kinase	476	477	10000	0	5387	416146	416146	BNB	Alpha=0.1	PRECISION	0.058	0.060
Kinase	476	477	10000	0	5387	416146	416146	RFC	Trees=5	RECALL	0.199	0.392
Kinase	476	477	10000	0	5387	416146	416146	RFC	Trees=50	RECALL	0.169	0.150
Kinase	476	477	10000	0	5387	416146	416146	RFC	Trees=500	RECALL	0.184	0.158
Kinase	476	477	10000	0	5387	416146	416146	SVM	C=1.0E00	RECALL	0.374	0.374
Kinase	476	477	10000	0	5387	416146	416146	SVM	C=1.0E+02	RECALL	0.578	0.579
Kinase	476	477	10000	0	5387	416146	416146	SVM	C=1.0E-02	RECALL	0.698	0.687
Kinase	476	477	10000	0	5387	416146	416146	BNB	Alpha=1.0	RECALL	0.869	0.866
Kinase	476	477	10000	0	5387	416146	416146	BNB	Alpha=0.1	RECALL	0.876	0.874
Kinase	476	477	10000	0	5387	416146	416146	RFC	Trees=5	FSCORE	0.124	0.228
Kinase	476	477	10000	0	5387	416146	416146	RFC	Trees=50	FSCORE	0.195	0.181
Kinase	476	477	10000	0	5387	416146	416146	RFC	Trees=500	FSCORE	0.216	0.193
Kinase	476	477	10000	0	5387	416146	416146	SVM	C=1.0E00	FSCORE	0.265	0.264
Kinase	476	477	10000	0	5387	416146	416146	SVM	C=1.0E+02	FSCORE	0.322	0.321
Kinase	476	477	10000	0	5387	416146	416146	SVM	C=1.0E-02	FSCORE	0.397	0.400
Kinase	476	477	10000	0	5387	416146	416146	BNB	Alpha=1.0	FSCORE	0.123	0.123
Kinase	476	477	10000	0	5387	416146	416146	BNB	Alpha=0.1	FSCORE	0.109	0.112
Transporter	30	31	0	10000	13	130	0	RFC	Trees=5	PR-AUC	0.320	0.543
Transporter	30	31	0	10000	13	130	0	RFC	Trees=50	PR-AUC	0.613	0.633
Transporter	30	31	0	10000	13	130	0	RFC	Trees=500	PR-AUC	0.710	0.666
Transporter	30	31	0	10000	13	130	0	SVM	C=1.0E00	PR-AUC	0.863	0.872
Transporter	30	31	0	10000	13	130	0	SVM	C=1.0E+02	PR-AUC	0.872	0.872
Transporter	30	31	0	10000	13	130	0	SVM	C=1.0E-02	PR-AUC	0.784	0.786
Transporter	30	31	0	10000	13	130	0	BNB	Alpha=1.0	PR-AUC	0.239	0.253
Transporter	30	31	0	10000	13	130	0	BNB	Alpha=0.1	PR-AUC	0.826	0.849
Transporter	30	31	0	10000	13	130	0	RFC	Trees=5	BEDROC	0.481	0.763
Transporter	30	31	0	10000	13	130	0	RFC	Trees=50	BEDROC	0.717	0.751
Transporter	30	31	0	10000	13	130	0	RFC	Trees=500	BEDROC	0.781	0.763
Transporter	30	31	0	10000	13	130	0	SVM	C=1.0E00	BEDROC	0.923	0.929
Transporter	30	31	0	10000	13	130	0	SVM	C=1.0E+02	BEDROC	0.929	0.929
Transporter	30	31	0	10000	13	130	0	SVM	C=1.0E-02	BEDROC	0.851	0.851
Transporter	30	31	0	10000	13	130	0	BNB	Alpha=1.0	BEDROC	0.359	0.384
Transporter	30	31	0	10000	13	130	0	BNB	Alpha=0.1	BEDROC	0.883	0.900
Transporter	30	31	0	10000	13	130	0	RFC	Trees=5	PRECISION	0.250	0.800
Transporter	30	31	0	10000	13	130	0	RFC	Trees=50	PRECISION	0.750	0.667
Transporter	30	31	0	10000	13	130	0	RFC	Trees=500	PRECISION	1.000	0.667
Transporter	30	31	0	10000	13	130	0	SVM	C=1.0E00	PRECISION	1.000	1.000
Transporter	30	31	0	10000	13	130	0	SVM	C=1.0E+02	PRECISION	0.000	0.000
Transporter	30	31	0	10000	13	130	0	SVM	C=1.0E-02	PRECISION	0.440	0.440
Transporter	30	31	0	10000	13	130	0	BNB	Alpha=1.0	PRECISION	0.379	0.367
Transporter	30	31	0	10000	13	130	0	BNB	Alpha=0.1	PRECISION	0.355	0.344
Transporter	30	31	0	10000	13	130	0	RFC	Trees=5	RECALL	0.154	0.308
Transporter	30	31	0	10000	13	130	0	RFC	Trees=50	RECALL	0.231	0.154
Transporter	30	31	0	10000	13	130	0	RFC	Trees=500	RECALL	0.231	0.154
Transporter	30	31	0	10000	13	130	0	SVM	C=1.0E00	RECALL	0.462	0.538
Transporter	30	31	0	10000	13	130	0	SVM	C=1.0E+02	RECALL	0.000	0.000
Transporter	30	31	0	10000	13	130	0	SVM	C=1.0E-02	RECALL	0.846	0.846
Transporter	30	31	0	10000	13	130	0	BNB	Alpha=1.0	RECALL	0.846	0.846
Transporter	30	31	0	10000	13	130	0	BNB	Alpha=0.1	RECALL	0.846	0.846
Transporter	30	31	0	10000	13	130	0	RFC	Trees=5	FSCORE	0.190	0.444
Transporter	30	31	0	10000	13	130	0	RFC	Trees=50	FSCORE	0.353	0.250
Transporter	30	31	0	10000	13	130	0	RFC	Trees=500	FSCORE	0.375	0.250
Transporter	30	31	0	10000	13	130	0	SVM	C=1.0E00	FSCORE	0.632	0.700
Transporter	30	31	0	10000	13	130	0	SVM	C=1.0E+02	FSCORE	0.000	0.000
Transporter	30	31	0	10000	13	130	0	SVM	C=1.0E-02	FSCORE	0.579	0.579
Transporter	30	31	0	10000	13	130	0	BNB	Alpha=1.0	FSCORE	0.524	0.512
Transporter	30	31	0	10000	13	130	0	BNB	Alpha=0.1	FSCORE	0.500	0.489
Kinase	105	106	10000	0	5047	428666	428666	RFC	Trees=5	PR-AUC	0.025	0.024
Kinase	105	106	10000	0	5047	428666	428666	RFC	Trees=50	PR-AUC	0.034	0.034
Kinase	105	106	10000	0	5047	428666	428666	RFC	Trees=500	PR-AUC	0.042	0.037
Kinase	105	106	10000	0	5047	428666	428666	SVM	C=1.0E00	PR-AUC	0.277	0.264
Kinase	105	106	10000	0	5047	428666	428666	SVM	C=1.0E+02	PR-AUC	0.277	0.255
Kinase	105	106	10000	0	5047	428666	428666	SVM	C=1.0E-02	PR-AUC	0.169	0.166
Kinase	105	106	10000	0	5047	428666	428666	BNB	Alpha=1.0	PR-AUC	0.135	0.136
Kinase	105	106	10000	0	5047	428666	428666	BNB	Alpha=0.1	PR-AUC	0.058	0.058
Kinase	105	106	10000	0	5047	428666	428666	RFC	Trees=5	BEDROC	0.253	0.241
Kinase	105	106	10000	0	5047	428666	428666	RFC	Trees=50	BEDROC	0.201	0.203
Kinase	105	106	10000	0	5047	428666	428666	RFC	Trees=500	BEDROC	0.217	0.196
Kinase	105	106	10000	0	5047	428666	428666	SVM	C=1.0E00	BEDROC	0.563	0.553
Kinase	105	106	10000	0	5047	428666	428666	SVM	C=1.0E+02	BEDROC	0.562	0.545
Kinase	105	106	10000	0	5047	428666	428666	SVM	C=1.0E-02	BEDROC	0.456	0.453
Kinase	105	106	10000	0	5047	428666	428666	BNB	Alpha=1.0	BEDROC	0.464	0.465
Kinase	105	106	10000	0	5047	428666	428666	BNB	Alpha=0.1	BEDROC	0.231	0.230
Kinase	105	106	10000	0	5047	428666	428666	RFC	Trees=5	PRECISION	0.034	0.034
Kinase	105	106	10000	0	5047	428666	428666	RFC	Trees=50	PRECISION	0.064	0.043
Kinase	105	106	10000	0	5047	428666	428666	RFC	Trees=500	PRECISION	0.082	0.059
Kinase	105	106	10000	0	5047	428666	428666	SVM	C=1.0E00	PRECISION	0.142	0.143
Kinase	105	106	10000	0	5047	428666	428666	SVM	C=1.0E+02	PRECISION	0.210	0.210
Kinase	105	106	10000	0	5047	428666	428666	SVM	C=1.0E-02	PRECISION	0.150	0.146
Kinase	105	106	10000	0	5047	428666	428666	BNB	Alpha=1.0	PRECISION	0.080	0.077
Kinase	105	106	10000	0	5047	428666	428666	BNB	Alpha=0.1	PRECISION	0.081	0.080
Kinase	105	106	10000	0	5047	428666	428666	RFC	Trees=5	RECALL	0.067	0.075
Kinase	105	106	10000	0	5047	428666	428666	RFC	Trees=50	RECALL	0.020	0.023
Kinase	105	106	10000	0	5047	428666	428666	RFC	Trees=500	RECALL	0.019	0.029
Kinase	105	106	10000	0	5047	428666	428666	SVM	C=1.0E00	RECALL	0.063	0.064
Kinase	105	106	10000	0	5047	428666	428666	SVM	C=1.0E+02	RECALL	0.160	0.163
Kinase	105	106	10000	0	5047	428666	428666	SVM	C=1.0E-02	RECALL	0.375	0.378
Kinase	105	106	10000	0	5047	428666	428666	BNB	Alpha=1.0	RECALL	0.705	0.702
Kinase	105	106	10000	0	5047	428666	428666	BNB	Alpha=0.1	RECALL	0.697	0.681
Kinase	105	106	10000	0	5047	428666	428666	RFC	Trees=5	FSCORE	0.046	0.046
Kinase	105	106	10000	0	5047	428666	428666	RFC	Trees=50	FSCORE	0.031	0.030
Kinase	105	106	10000	0	5047	428666	428666	RFC	Trees=500	FSCORE	0.031	0.038
Kinase	105	106	10000	0	5047	428666	428666	SVM	C=1.0E00	FSCORE	0.087	0.089
Kinase	105	106	10000	0	5047	428666	428666	SVM	C=1.0E+02	FSCORE	0.182	0.183
Kinase	105	106	10000	0	5047	428666	428666	SVM	C=1.0E-02	FSCORE	0.214	0.210
Kinase	105	106	10000	0	5047	428666	428666	BNB	Alpha=1.0	FSCORE	0.143	0.138
Kinase	105	106	10000	0	5047	428666	428666	BNB	Alpha=0.1	FSCORE	0.146	0.143
Other	136	137	10000	0	148	453726	453726	RFC	Trees=5	PR-AUC	0.023	0.029
Other	136	137	10000	0	148	453726	453726	RFC	Trees=50	PR-AUC	0.048	0.054
Other	136	137	10000	0	148	453726	453726	RFC	Trees=500	PR-AUC	0.055	0.056
Other	136	137	10000	0	148	453726	453726	SVM	C=1.0E00	PR-AUC	0.058	0.058
Other	136	137	10000	0	148	453726	453726	SVM	C=1.0E+02	PR-AUC	0.057	0.057
Other	136	137	10000	0	148	453726	453726	SVM	C=1.0E-02	PR-AUC	0.039	0.039
Other	136	137	10000	0	148	453726	453726	BNB	Alpha=1.0	PR-AUC	0.033	0.033
Other	136	137	10000	0	148	453726	453726	BNB	Alpha=0.1	PR-AUC	0.027	0.028
Other	136	137	10000	0	148	453726	453726	RFC	Trees=5	BEDROC	0.444	0.314
Other	136	137	10000	0	148	453726	453726	RFC	Trees=50	BEDROC	0.299	0.219
Other	136	137	10000	0	148	453726	453726	RFC	Trees=500	BEDROC	0.277	0.283
Other	136	137	10000	0	148	453726	453726	SVM	C=1.0E00	BEDROC	0.245	0.245
Other	136	137	10000	0	148	453726	453726	SVM	C=1.0E+02	BEDROC	0.246	0.246
Other	136	137	10000	0	148	453726	453726	SVM	C=1.0E-02	BEDROC	0.214	0.215
Other	136	137	10000	0	148	453726	453726	BNB	Alpha=1.0	BEDROC	0.254	0.253
Other	136	137	10000	0	148	453726	453726	BNB	Alpha=0.1	BEDROC	0.164	0.166
Other	136	137	10000	0	148	453726	453726	RFC	Trees=5	PRECISION	0.019	0.042
Other	136	137	10000	0	148	453726	453726	RFC	Trees=50	PRECISION	0.324	0.343
Other	136	137	10000	0	148	453726	453726	RFC	Trees=500	PRECISION	0.448	0.448
Other	136	137	10000	0	148	453726	453726	SVM	C=1.0E00	PRECISION	0.158	0.146
Other	136	137	10000	0	148	453726	453726	SVM	C=1.0E+02	PRECISION	0.216	0.190
Other	136	137	10000	0	148	453726	453726	SVM	C=1.0E-02	PRECISION	0.021	0.021
Other	136	137	10000	0	148	453726	453726	BNB	Alpha=1.0	PRECISION	0.004	0.004
Other	136	137	10000	0	148	453726	453726	BNB	Alpha=0.1	PRECISION	0.004	0.004
Other	136	137	10000	0	148	453726	453726	RFC	Trees=5	RECALL	0.061	0.074
Other	136	137	10000	0	148	453726	453726	RFC	Trees=50	RECALL	0.081	0.081
Other	136	137	10000	0	148	453726	453726	RFC	Trees=500	RECALL	0.088	0.088
Other	136	137	10000	0	148	453726	453726	SVM	C=1.0E00	RECALL	0.041	0.041
Other	136	137	10000	0	148	453726	453726	SVM	C=1.0E+02	RECALL	0.074	0.074
Other	136	137	10000	0	148	453726	453726	SVM	C=1.0E-02	RECALL	0.135	0.135
Other	136	137	10000	0	148	453726	453726	BNB	Alpha=1.0	RECALL	0.182	0.182
Other	136	137	10000	0	148	453726	453726	BNB	Alpha=0.1	RECALL	0.189	0.189
Other	136	137	10000	0	148	453726	453726	RFC	Trees=5	FSCORE	0.029	0.054
Other	136	137	10000	0	148	453726	453726	RFC	Trees=50	FSCORE	0.130	0.131
Other	136	137	10000	0	148	453726	453726	RFC	Trees=500	FSCORE	0.147	0.147
Other	136	137	10000	0	148	453726	453726	SVM	C=1.0E00	FSCORE	0.065	0.063
Other	136	137	10000	0	148	453726	453726	SVM	C=1.0E+02	FSCORE	0.111	0.107
Other	136	137	10000	0	148	453726	453726	SVM	C=1.0E-02	FSCORE	0.036	0.036
Other	136	137	10000	0	148	453726	453726	BNB	Alpha=1.0	FSCORE	0.008	0.008
Other	136	137	10000	0	148	453726	453726	BNB	Alpha=0.1	FSCORE	0.008	0.008
Other	238	239	10000	0	160	514048	514048	RFC	Trees=5	PR-AUC	0.096	0.088
Other	238	239	10000	0	160	514048	514048	RFC	Trees=50	PR-AUC	0.022	0.019
Other	238	239	10000	0	160	514048	514048	RFC	Trees=500	PR-AUC	0.018	0.019
Other	238	239	10000	0	160	514048	514048	SVM	C=1.0E00	PR-AUC	0.049	0.056
Other	238	239	10000	0	160	514048	514048	SVM	C=1.0E+02	PR-AUC	0.045	0.047
Other	238	239	10000	0	160	514048	514048	SVM	C=1.0E-02	PR-AUC	0.085	0.086
Other	238	239	10000	0	160	514048	514048	BNB	Alpha=1.0	PR-AUC	0.136	0.133
Other	238	239	10000	0	160	514048	514048	BNB	Alpha=0.1	PR-AUC	0.058	0.058
Other	238	239	10000	0	160	514048	514048	RFC	Trees=5	BEDROC	0.592	0.653
Other	238	239	10000	0	160	514048	514048	RFC	Trees=50	BEDROC	0.624	0.615
Other	238	239	10000	0	160	514048	514048	RFC	Trees=500	BEDROC	0.596	0.609
Other	238	239	10000	0	160	514048	514048	SVM	C=1.0E00	BEDROC	0.652	0.677
Other	238	239	10000	0	160	514048	514048	SVM	C=1.0E+02	BEDROC	0.640	0.667
Other	238	239	10000	0	160	514048	514048	SVM	C=1.0E-02	BEDROC	0.670	0.682
Other	238	239	10000	0	160	514048	514048	BNB	Alpha=1.0	BEDROC	0.687	0.694
Other	238	239	10000	0	160	514048	514048	BNB	Alpha=0.1	BEDROC	0.570	0.570
Other	238	239	10000	0	160	514048	514048	RFC	Trees=5	PRECISION	0.005	0.010
Other	238	239	10000	0	160	514048	514048	RFC	Trees=50	PRECISION	0.017	0.019
Other	238	239	10000	0	160	514048	514048	RFC	Trees=500	PRECISION	0.016	0.018
Other	238	239	10000	0	160	514048	514048	SVM	C=1.0E00	PRECISION	0.027	0.027
Other	238	239	10000	0	160	514048	514048	SVM	C=1.0E+02	PRECISION	0.015	0.014
Other	238	239	10000	0	160	514048	514048	SVM	C=1.0E-02	PRECISION	0.005	0.005
Other	238	239	10000	0	160	514048	514048	BNB	Alpha=1.0	PRECISION	0.001	0.001
Other	238	239	10000	0	160	514048	514048	BNB	Alpha=0.1	PRECISION	0.001	0.001
Other	238	239	10000	0	160	514048	514048	RFC	Trees=5	RECALL	0.456	0.525
Other	238	239	10000	0	160	514048	514048	RFC	Trees=50	RECALL	0.500	0.463
Other	238	239	10000	0	160	514048	514048	RFC	Trees=500	RECALL	0.475	0.481
Other	238	239	10000	0	160	514048	514048	SVM	C=1.0E00	RECALL	0.469	0.469
Other	238	239	10000	0	160	514048	514048	SVM	C=1.0E+02	RECALL	0.575	0.575
Other	238	239	10000	0	160	514048	514048	SVM	C=1.0E-02	RECALL	0.681	0.688
Other	238	239	10000	0	160	514048	514048	BNB	Alpha=1.0	RECALL	0.881	0.888
Other	238	239	10000	0	160	514048	514048	BNB	Alpha=0.1	RECALL	0.869	0.863
Other	238	239	10000	0	160	514048	514048	RFC	Trees=5	FSCORE	0.011	0.020
Other	238	239	10000	0	160	514048	514048	RFC	Trees=50	FSCORE	0.033	0.036
Other	238	239	10000	0	160	514048	514048	RFC	Trees=500	FSCORE	0.031	0.034
Other	238	239	10000	0	160	514048	514048	SVM	C=1.0E00	FSCORE	0.051	0.051
Other	238	239	10000	0	160	514048	514048	SVM	C=1.0E+02	FSCORE	0.028	0.028
Other	238	239	10000	0	160	514048	514048	SVM	C=1.0E-02	FSCORE	0.010	0.010
Other	238	239	10000	0	160	514048	514048	BNB	Alpha=1.0	FSCORE	0.002	0.002
Other	238	239	10000	0	160	514048	514048	BNB	Alpha=0.1	FSCORE	0.002	0.002
Kinase	369	370	10000	0	2239	408829	408829	RFC	Trees=5	PR-AUC	0.228	0.171
Kinase	369	370	10000	0	2239	408829	408829	RFC	Trees=50	PR-AUC	0.401	0.385
Kinase	369	370	10000	0	2239	408829	408829	RFC	Trees=500	PR-AUC	0.448	0.421
Kinase	369	370	10000	0	2239	408829	408829	SVM	C=1.0E00	PR-AUC	0.485	0.480
Kinase	369	370	10000	0	2239	408829	408829	SVM	C=1.0E+02	PR-AUC	0.452	0.457
Kinase	369	370	10000	0	2239	408829	408829	SVM	C=1.0E-02	PR-AUC	0.625	0.625
Kinase	369	370	10000	0	2239	408829	408829	BNB	Alpha=1.0	PR-AUC	0.533	0.532
Kinase	369	370	10000	0	2239	408829	408829	BNB	Alpha=0.1	PR-AUC	0.438	0.438
Kinase	369	370	10000	0	2239	408829	408829	RFC	Trees=5	BEDROC	0.716	0.652
Kinase	369	370	10000	0	2239	408829	408829	RFC	Trees=50	BEDROC	0.813	0.807
Kinase	369	370	10000	0	2239	408829	408829	RFC	Trees=500	BEDROC	0.832	0.826
Kinase	369	370	10000	0	2239	408829	408829	SVM	C=1.0E00	BEDROC	0.791	0.788
Kinase	369	370	10000	0	2239	408829	408829	SVM	C=1.0E+02	BEDROC	0.772	0.775
Kinase	369	370	10000	0	2239	408829	408829	SVM	C=1.0E-02	BEDROC	0.871	0.871
Kinase	369	370	10000	0	2239	408829	408829	BNB	Alpha=1.0	BEDROC	0.808	0.808
Kinase	369	370	10000	0	2239	408829	408829	BNB	Alpha=0.1	BEDROC	0.735	0.736
Kinase	369	370	10000	0	2239	408829	408829	RFC	Trees=5	PRECISION	0.146	0.110
Kinase	369	370	10000	0	2239	408829	408829	RFC	Trees=50	PRECISION	0.489	0.414
Kinase	369	370	10000	0	2239	408829	408829	RFC	Trees=500	PRECISION	0.545	0.479
Kinase	369	370	10000	0	2239	408829	408829	SVM	C=1.0E00	PRECISION	0.276	0.274
Kinase	369	370	10000	0	2239	408829	408829	SVM	C=1.0E+02	PRECISION	0.244	0.243
Kinase	369	370	10000	0	2239	408829	408829	SVM	C=1.0E-02	PRECISION	0.291	0.290
Kinase	369	370	10000	0	2239	408829	408829	BNB	Alpha=1.0	PRECISION	0.147	0.145
Kinase	369	370	10000	0	2239	408829	408829	BNB	Alpha=0.1	PRECISION	0.116	0.130
Kinase	369	370	10000	0	2239	408829	408829	RFC	Trees=5	RECALL	0.499	0.457
Kinase	369	370	10000	0	2239	408829	408829	RFC	Trees=50	RECALL	0.485	0.504
Kinase	369	370	10000	0	2239	408829	408829	RFC	Trees=500	RECALL	0.497	0.513
Kinase	369	370	10000	0	2239	408829	408829	SVM	C=1.0E00	RECALL	0.578	0.577
Kinase	369	370	10000	0	2239	408829	408829	SVM	C=1.0E+02	RECALL	0.720	0.719
Kinase	369	370	10000	0	2239	408829	408829	SVM	C=1.0E-02	RECALL	0.826	0.828
Kinase	369	370	10000	0	2239	408829	408829	BNB	Alpha=1.0	RECALL	0.794	0.785
Kinase	369	370	10000	0	2239	408829	408829	BNB	Alpha=0.1	RECALL	0.791	0.781
Kinase	369	370	10000	0	2239	408829	408829	RFC	Trees=5	FSCORE	0.226	0.178
Kinase	369	370	10000	0	2239	408829	408829	RFC	Trees=50	FSCORE	0.487	0.455
Kinase	369	370	10000	0	2239	408829	408829	RFC	Trees=500	FSCORE	0.520	0.495
Kinase	369	370	10000	0	2239	408829	408829	SVM	C=1.0E00	FSCORE	0.373	0.372
Kinase	369	370	10000	0	2239	408829	408829	SVM	C=1.0E+02	FSCORE	0.364	0.363
Kinase	369	370	10000	0	2239	408829	408829	SVM	C=1.0E-02	FSCORE	0.430	0.430
Kinase	369	370	10000	0	2239	408829	408829	BNB	Alpha=1.0	FSCORE	0.248	0.245
Kinase	369	370	10000	0	2239	408829	408829	BNB	Alpha=0.1	FSCORE	0.203	0.223
Transferases	47	48	10000	0	4538	445235	445235	RFC	Trees=5	PR-AUC	0.011	0.010
Transferases	47	48	10000	0	4538	445235	445235	RFC	Trees=50	PR-AUC	0.009	0.009
Transferases	47	48	10000	0	4538	445235	445235	RFC	Trees=500	PR-AUC	0.009	0.009
Transferases	47	48	10000	0	4538	445235	445235	SVM	C=1.0E00	PR-AUC	0.020	0.019
Transferases	47	48	10000	0	4538	445235	445235	SVM	C=1.0E+02	PR-AUC	0.018	0.019
Transferases	47	48	10000	0	4538	445235	445235	SVM	C=1.0E-02	PR-AUC	0.013	0.013
Transferases	47	48	10000	0	4538	445235	445235	BNB	Alpha=1.0	PR-AUC	0.032	0.031
Transferases	47	48	10000	0	4538	445235	445235	BNB	Alpha=0.1	PR-AUC	0.011	0.011
Transferases	47	48	10000	0	4538	445235	445235	RFC	Trees=5	BEDROC	0.147	0.107
Transferases	47	48	10000	0	4538	445235	445235	RFC	Trees=50	BEDROC	0.050	0.052
Transferases	47	48	10000	0	4538	445235	445235	RFC	Trees=500	BEDROC	0.050	0.046
Transferases	47	48	10000	0	4538	445235	445235	SVM	C=1.0E00	BEDROC	0.140	0.135
Transferases	47	48	10000	0	4538	445235	445235	SVM	C=1.0E+02	BEDROC	0.127	0.138
Transferases	47	48	10000	0	4538	445235	445235	SVM	C=1.0E-02	BEDROC	0.093	0.093
Transferases	47	48	10000	0	4538	445235	445235	BNB	Alpha=1.0	BEDROC	0.201	0.200
Transferases	47	48	10000	0	4538	445235	445235	BNB	Alpha=0.1	BEDROC	0.071	0.072
Transferases	47	48	10000	0	4538	445235	445235	RFC	Trees=5	PRECISION	0.009	0.011
Transferases	47	48	10000	0	4538	445235	445235	RFC	Trees=50	PRECISION	0.005	0.005
Transferases	47	48	10000	0	4538	445235	445235	RFC	Trees=500	PRECISION	0.004	0.006
Transferases	47	48	10000	0	4538	445235	445235	SVM	C=1.0E00	PRECISION	0.020	0.020
Transferases	47	48	10000	0	4538	445235	445235	SVM	C=1.0E+02	PRECISION	0.013	0.013
Transferases	47	48	10000	0	4538	445235	445235	SVM	C=1.0E-02	PRECISION	0.016	0.016
Transferases	47	48	10000	0	4538	445235	445235	BNB	Alpha=1.0	PRECISION	0.015	0.014
Transferases	47	48	10000	0	4538	445235	445235	BNB	Alpha=0.1	PRECISION	0.013	0.015
Transferases	47	48	10000	0	4538	445235	445235	RFC	Trees=5	RECALL	0.011	0.018
Transferases	47	48	10000	0	4538	445235	445235	RFC	Trees=50	RECALL	0.003	0.003
Transferases	47	48	10000	0	4538	445235	445235	RFC	Trees=500	RECALL	0.002	0.002
Transferases	47	48	10000	0	4538	445235	445235	SVM	C=1.0E00	RECALL	0.008	0.008
Transferases	47	48	10000	0	4538	445235	445235	SVM	C=1.0E+02	RECALL	0.003	0.003
Transferases	47	48	10000	0	4538	445235	445235	SVM	C=1.0E-02	RECALL	0.166	0.176
Transferases	47	48	10000	0	4538	445235	445235	BNB	Alpha=1.0	RECALL	0.310	0.327
Transferases	47	48	10000	0	4538	445235	445235	BNB	Alpha=0.1	RECALL	0.321	0.318
Transferases	47	48	10000	0	4538	445235	445235	RFC	Trees=5	FSCORE	0.010	0.013
Transferases	47	48	10000	0	4538	445235	445235	RFC	Trees=50	FSCORE	0.004	0.004
Transferases	47	48	10000	0	4538	445235	445235	RFC	Trees=500	FSCORE	0.002	0.004
Transferases	47	48	10000	0	4538	445235	445235	SVM	C=1.0E00	FSCORE	0.012	0.012
Transferases	47	48	10000	0	4538	445235	445235	SVM	C=1.0E+02	FSCORE	0.004	0.005
Transferases	47	48	10000	0	4538	445235	445235	SVM	C=1.0E-02	FSCORE	0.029	0.029
Transferases	47	48	10000	0	4538	445235	445235	BNB	Alpha=1.0	FSCORE	0.029	0.028
Transferases	47	48	10000	0	4538	445235	445235	BNB	Alpha=0.1	FSCORE	0.026	0.029
Other	981	982	10000	0	2657	615068	615068	RFC	Trees=5	PR-AUC	0.010	0.015
Other	981	982	10000	0	2657	615068	615068	RFC	Trees=50	PR-AUC	0.007	0.007
Other	981	982	10000	0	2657	615068	615068	RFC	Trees=500	PR-AUC	0.007	0.007
Other	981	982	10000	0	2657	615068	615068	SVM	C=1.0E00	PR-AUC	0.006	0.006
Other	981	982	10000	0	2657	615068	615068	SVM	C=1.0E+02	PR-AUC	0.005	0.005
Other	981	982	10000	0	2657	615068	615068	SVM	C=1.0E-02	PR-AUC	0.008	0.008
Other	981	982	10000	0	2657	615068	615068	BNB	Alpha=1.0	PR-AUC	0.007	0.007
Other	981	982	10000	0	2657	615068	615068	BNB	Alpha=0.1	PR-AUC	0.006	0.006
Other	981	982	10000	0	2657	615068	615068	RFC	Trees=5	BEDROC	0.136	0.150
Other	981	982	10000	0	2657	615068	615068	RFC	Trees=50	BEDROC	0.105	0.108
Other	981	982	10000	0	2657	615068	615068	RFC	Trees=500	BEDROC	0.100	0.106
Other	981	982	10000	0	2657	615068	615068	SVM	C=1.0E00	BEDROC	0.104	0.103
Other	981	982	10000	0	2657	615068	615068	SVM	C=1.0E+02	BEDROC	0.091	0.091
Other	981	982	10000	0	2657	615068	615068	SVM	C=1.0E-02	BEDROC	0.125	0.126
Other	981	982	10000	0	2657	615068	615068	BNB	Alpha=1.0	BEDROC	0.105	0.105
Other	981	982	10000	0	2657	615068	615068	BNB	Alpha=0.1	BEDROC	0.094	0.094
Other	981	982	10000	0	2657	615068	615068	RFC	Trees=5	PRECISION	0.007	0.008
Other	981	982	10000	0	2657	615068	615068	RFC	Trees=50	PRECISION	0.010	0.011
Other	981	982	10000	0	2657	615068	615068	RFC	Trees=500	PRECISION	0.010	0.011
Other	981	982	10000	0	2657	615068	615068	SVM	C=1.0E00	PRECISION	0.007	0.007
Other	981	982	10000	0	2657	615068	615068	SVM	C=1.0E+02	PRECISION	0.007	0.007
Other	981	982	10000	0	2657	615068	615068	SVM	C=1.0E-02	PRECISION	0.006	0.006
Other	981	982	10000	0	2657	615068	615068	BNB	Alpha=1.0	PRECISION	0.004	0.004
Other	981	982	10000	0	2657	615068	615068	BNB	Alpha=0.1	PRECISION	0.004	0.004
Other	981	982	10000	0	2657	615068	615068	RFC	Trees=5	RECALL	0.102	0.122
Other	981	982	10000	0	2657	615068	615068	RFC	Trees=50	RECALL	0.083	0.080
Other	981	982	10000	0	2657	615068	615068	RFC	Trees=500	RECALL	0.073	0.075
Other	981	982	10000	0	2657	615068	615068	SVM	C=1.0E00	RECALL	0.180	0.180
Other	981	982	10000	0	2657	615068	615068	SVM	C=1.0E+02	RECALL	0.219	0.220
Other	981	982	10000	0	2657	615068	615068	SVM	C=1.0E-02	RECALL	0.382	0.385
Other	981	982	10000	0	2657	615068	615068	BNB	Alpha=1.0	RECALL	0.690	0.690
Other	981	982	10000	0	2657	615068	615068	BNB	Alpha=0.1	RECALL	0.716	0.700
Other	981	982	10000	0	2657	615068	615068	RFC	Trees=5	FSCORE	0.013	0.015
Other	981	982	10000	0	2657	615068	615068	RFC	Trees=50	FSCORE	0.019	0.019
Other	981	982	10000	0	2657	615068	615068	RFC	Trees=500	FSCORE	0.017	0.020
Other	981	982	10000	0	2657	615068	615068	SVM	C=1.0E00	FSCORE	0.013	0.013
Other	981	982	10000	0	2657	615068	615068	SVM	C=1.0E+02	FSCORE	0.014	0.014
Other	981	982	10000	0	2657	615068	615068	SVM	C=1.0E-02	FSCORE	0.012	0.012
Other	981	982	10000	0	2657	615068	615068	BNB	Alpha=1.0	FSCORE	0.008	0.008
Other	981	982	10000	0	2657	615068	615068	BNB	Alpha=0.1	FSCORE	0.008	0.008
Lipase	290	291	10000	0	1532	311846	311846	RFC	Trees=5	PR-AUC	0.202	0.193
Lipase	290	291	10000	0	1532	311846	311846	RFC	Trees=50	PR-AUC	0.390	0.297
Lipase	290	291	10000	0	1532	311846	311846	RFC	Trees=500	PR-AUC	0.393	0.387
Lipase	290	291	10000	0	1532	311846	311846	SVM	C=1.0E00	PR-AUC	0.384	0.386
Lipase	290	291	10000	0	1532	311846	311846	SVM	C=1.0E+02	PR-AUC	0.380	0.381
Lipase	290	291	10000	0	1532	311846	311846	SVM	C=1.0E-02	PR-AUC	0.448	0.445
Lipase	290	291	10000	0	1532	311846	311846	BNB	Alpha=1.0	PR-AUC	0.481	0.481
Lipase	290	291	10000	0	1532	311846	311846	BNB	Alpha=0.1	PR-AUC	0.378	0.378
Lipase	290	291	10000	0	1532	311846	311846	RFC	Trees=5	BEDROC	0.541	0.568
Lipase	290	291	10000	0	1532	311846	311846	RFC	Trees=50	BEDROC	0.618	0.599
Lipase	290	291	10000	0	1532	311846	311846	RFC	Trees=500	BEDROC	0.628	0.635
Lipase	290	291	10000	0	1532	311846	311846	SVM	C=1.0E00	BEDROC	0.516	0.527
Lipase	290	291	10000	0	1532	311846	311846	SVM	C=1.0E+02	BEDROC	0.513	0.525
Lipase	290	291	10000	0	1532	311846	311846	SVM	C=1.0E-02	BEDROC	0.558	0.558
Lipase	290	291	10000	0	1532	311846	311846	BNB	Alpha=1.0	BEDROC	0.601	0.600
Lipase	290	291	10000	0	1532	311846	311846	BNB	Alpha=0.1	BEDROC	0.509	0.508
Lipase	290	291	10000	0	1532	311846	311846	RFC	Trees=5	PRECISION	0.870	0.644
Lipase	290	291	10000	0	1532	311846	311846	RFC	Trees=50	PRECISION	0.966	0.969
Lipase	290	291	10000	0	1532	311846	311846	RFC	Trees=500	PRECISION	0.995	0.995
Lipase	290	291	10000	0	1532	311846	311846	SVM	C=1.0E00	PRECISION	0.952	0.950
Lipase	290	291	10000	0	1532	311846	311846	SVM	C=1.0E+02	PRECISION	0.866	0.861
Lipase	290	291	10000	0	1532	311846	311846	SVM	C=1.0E-02	PRECISION	0.965	0.958
Lipase	290	291	10000	0	1532	311846	311846	BNB	Alpha=1.0	PRECISION	0.536	0.506
Lipase	290	291	10000	0	1532	311846	311846	BNB	Alpha=0.1	PRECISION	0.420	0.438
Lipase	290	291	10000	0	1532	311846	311846	RFC	Trees=5	RECALL	0.127	0.133
Lipase	290	291	10000	0	1532	311846	311846	RFC	Trees=50	RECALL	0.131	0.123
Lipase	290	291	10000	0	1532	311846	311846	RFC	Trees=500	RECALL	0.125	0.125
Lipase	290	291	10000	0	1532	311846	311846	SVM	C=1.0E00	RECALL	0.247	0.247
Lipase	290	291	10000	0	1532	311846	311846	SVM	C=1.0E+02	RECALL	0.396	0.396
Lipase	290	291	10000	0	1532	311846	311846	SVM	C=1.0E-02	RECALL	0.339	0.342
Lipase	290	291	10000	0	1532	311846	311846	BNB	Alpha=1.0	RECALL	0.373	0.387
Lipase	290	291	10000	0	1532	311846	311846	BNB	Alpha=0.1	RECALL	0.386	0.393
Lipase	290	291	10000	0	1532	311846	311846	RFC	Trees=5	FSCORE	0.221	0.221
Lipase	290	291	10000	0	1532	311846	311846	RFC	Trees=50	FSCORE	0.230	0.219
Lipase	290	291	10000	0	1532	311846	311846	RFC	Trees=500	FSCORE	0.223	0.223
Lipase	290	291	10000	0	1532	311846	311846	SVM	C=1.0E00	FSCORE	0.392	0.393
Lipase	290	291	10000	0	1532	311846	311846	SVM	C=1.0E+02	FSCORE	0.544	0.543
Lipase	290	291	10000	0	1532	311846	311846	SVM	C=1.0E-02	FSCORE	0.502	0.504
Lipase	290	291	10000	0	1532	311846	311846	BNB	Alpha=1.0	FSCORE	0.440	0.439
Lipase	290	291	10000	0	1532	311846	311846	BNB	Alpha=0.1	FSCORE	0.402	0.414
Kinase	917	918	10000	0	7686	320220	320220	RFC	Trees=5	PR-AUC	0.468	0.421
Kinase	917	918	10000	0	7686	320220	320220	RFC	Trees=50	PR-AUC	0.603	0.604
Kinase	917	918	10000	0	7686	320220	320220	RFC	Trees=500	PR-AUC	0.639	0.636
Kinase	917	918	10000	0	7686	320220	320220	SVM	C=1.0E00	PR-AUC	0.692	0.692
Kinase	917	918	10000	0	7686	320220	320220	SVM	C=1.0E+02	PR-AUC	0.668	0.673
Kinase	917	918	10000	0	7686	320220	320220	SVM	C=1.0E-02	PR-AUC	0.777	0.777
Kinase	917	918	10000	0	7686	320220	320220	BNB	Alpha=1.0	PR-AUC	0.645	0.645
Kinase	917	918	10000	0	7686	320220	320220	BNB	Alpha=0.1	PR-AUC	0.611	0.612
Kinase	917	918	10000	0	7686	320220	320220	RFC	Trees=5	BEDROC	0.771	0.760
Kinase	917	918	10000	0	7686	320220	320220	RFC	Trees=50	BEDROC	0.830	0.836
Kinase	917	918	10000	0	7686	320220	320220	RFC	Trees=500	BEDROC	0.853	0.851
Kinase	917	918	10000	0	7686	320220	320220	SVM	C=1.0E00	BEDROC	0.836	0.836
Kinase	917	918	10000	0	7686	320220	320220	SVM	C=1.0E+02	BEDROC	0.818	0.829
Kinase	917	918	10000	0	7686	320220	320220	SVM	C=1.0E-02	BEDROC	0.895	0.895
Kinase	917	918	10000	0	7686	320220	320220	BNB	Alpha=1.0	BEDROC	0.801	0.801
Kinase	917	918	10000	0	7686	320220	320220	BNB	Alpha=0.1	BEDROC	0.774	0.774
Kinase	917	918	10000	0	7686	320220	320220	RFC	Trees=5	PRECISION	0.460	0.439
Kinase	917	918	10000	0	7686	320220	320220	RFC	Trees=50	PRECISION	0.698	0.701
Kinase	917	918	10000	0	7686	320220	320220	RFC	Trees=500	PRECISION	0.732	0.723
Kinase	917	918	10000	0	7686	320220	320220	SVM	C=1.0E00	PRECISION	0.475	0.476
Kinase	917	918	10000	0	7686	320220	320220	SVM	C=1.0E+02	PRECISION	0.440	0.441
Kinase	917	918	10000	0	7686	320220	320220	SVM	C=1.0E-02	PRECISION	0.554	0.554
Kinase	917	918	10000	0	7686	320220	320220	BNB	Alpha=1.0	PRECISION	0.087	0.086
Kinase	917	918	10000	0	7686	320220	320220	BNB	Alpha=0.1	PRECISION	0.094	0.087
Kinase	917	918	10000	0	7686	320220	320220	RFC	Trees=5	RECALL	0.551	0.511
Kinase	917	918	10000	0	7686	320220	320220	RFC	Trees=50	RECALL	0.541	0.531
Kinase	917	918	10000	0	7686	320220	320220	RFC	Trees=500	RECALL	0.564	0.553
Kinase	917	918	10000	0	7686	320220	320220	SVM	C=1.0E00	RECALL	0.687	0.686
Kinase	917	918	10000	0	7686	320220	320220	SVM	C=1.0E+02	RECALL	0.745	0.746
Kinase	917	918	10000	0	7686	320220	320220	SVM	C=1.0E-02	RECALL	0.877	0.877
Kinase	917	918	10000	0	7686	320220	320220	BNB	Alpha=1.0	RECALL	0.969	0.969
Kinase	917	918	10000	0	7686	320220	320220	BNB	Alpha=0.1	RECALL	0.960	0.967
Kinase	917	918	10000	0	7686	320220	320220	RFC	Trees=5	FSCORE	0.502	0.472
Kinase	917	918	10000	0	7686	320220	320220	RFC	Trees=50	FSCORE	0.609	0.604
Kinase	917	918	10000	0	7686	320220	320220	RFC	Trees=500	FSCORE	0.637	0.626
Kinase	917	918	10000	0	7686	320220	320220	SVM	C=1.0E00	FSCORE	0.562	0.562
Kinase	917	918	10000	0	7686	320220	320220	SVM	C=1.0E+02	FSCORE	0.553	0.554
Kinase	917	918	10000	0	7686	320220	320220	SVM	C=1.0E-02	FSCORE	0.679	0.679
Kinase	917	918	10000	0	7686	320220	320220	BNB	Alpha=1.0	FSCORE	0.159	0.158
Kinase	917	918	10000	0	7686	320220	320220	BNB	Alpha=0.1	FSCORE	0.171	0.159
Kinase	3027	3028	15140	0	35876	426655	426655	RFC	Trees=5	PR-AUC	0.746	0.723
Kinase	3027	3028	15140	0	35876	426655	426655	RFC	Trees=50	PR-AUC	0.848	0.844
Kinase	3027	3028	15140	0	35876	426655	426655	RFC	Trees=500	PR-AUC	0.859	0.858
Kinase	3027	3028	15140	0	35876	426655	426655	SVM	C=1.0E00	PR-AUC	0.833	0.833
Kinase	3027	3028	15140	0	35876	426655	426655	SVM	C=1.0E+02	PR-AUC	0.818	0.816
Kinase	3027	3028	15140	0	35876	426655	426655	SVM	C=1.0E-02	PR-AUC	0.895	0.895
Kinase	3027	3028	15140	0	35876	426655	426655	BNB	Alpha=1.0	PR-AUC	0.829	0.829
Kinase	3027	3028	15140	0	35876	426655	426655	BNB	Alpha=0.1	PR-AUC	0.818	0.818
Kinase	3027	3028	15140	0	35876	426655	426655	RFC	Trees=5	BEDROC	0.879	0.869
Kinase	3027	3028	15140	0	35876	426655	426655	RFC	Trees=50	BEDROC	0.905	0.902
Kinase	3027	3028	15140	0	35876	426655	426655	RFC	Trees=500	BEDROC	0.908	0.907
Kinase	3027	3028	15140	0	35876	426655	426655	SVM	C=1.0E00	BEDROC	0.887	0.887
Kinase	3027	3028	15140	0	35876	426655	426655	SVM	C=1.0E+02	BEDROC	0.876	0.874
Kinase	3027	3028	15140	0	35876	426655	426655	SVM	C=1.0E-02	BEDROC	0.931	0.931
Kinase	3027	3028	15140	0	35876	426655	426655	BNB	Alpha=1.0	BEDROC	0.882	0.882
Kinase	3027	3028	15140	0	35876	426655	426655	BNB	Alpha=0.1	BEDROC	0.874	0.874
Kinase	3027	3028	15140	0	35876	426655	426655	RFC	Trees=5	PRECISION	0.816	0.811
Kinase	3027	3028	15140	0	35876	426655	426655	RFC	Trees=50	PRECISION	0.919	0.918
Kinase	3027	3028	15140	0	35876	426655	426655	RFC	Trees=500	PRECISION	0.922	0.921
Kinase	3027	3028	15140	0	35876	426655	426655	SVM	C=1.0E00	PRECISION	0.687	0.687
Kinase	3027	3028	15140	0	35876	426655	426655	SVM	C=1.0E+02	PRECISION	0.679	0.679
Kinase	3027	3028	15140	0	35876	426655	426655	SVM	C=1.0E-02	PRECISION	0.846	0.846
Kinase	3027	3028	15140	0	35876	426655	426655	BNB	Alpha=1.0	PRECISION	0.507	0.507
Kinase	3027	3028	15140	0	35876	426655	426655	BNB	Alpha=0.1	PRECISION	0.481	0.486
Kinase	3027	3028	15140	0	35876	426655	426655	RFC	Trees=5	RECALL	0.577	0.532
Kinase	3027	3028	15140	0	35876	426655	426655	RFC	Trees=50	RECALL	0.534	0.520
Kinase	3027	3028	15140	0	35876	426655	426655	RFC	Trees=500	RECALL	0.528	0.529
Kinase	3027	3028	15140	0	35876	426655	426655	SVM	C=1.0E00	RECALL	0.783	0.783
Kinase	3027	3028	15140	0	35876	426655	426655	SVM	C=1.0E+02	RECALL	0.808	0.807
Kinase	3027	3028	15140	0	35876	426655	426655	SVM	C=1.0E-02	RECALL	0.821	0.821
Kinase	3027	3028	15140	0	35876	426655	426655	BNB	Alpha=1.0	RECALL	0.887	0.887
Kinase	3027	3028	15140	0	35876	426655	426655	BNB	Alpha=0.1	RECALL	0.882	0.877
Kinase	3027	3028	15140	0	35876	426655	426655	RFC	Trees=5	FSCORE	0.676	0.642
Kinase	3027	3028	15140	0	35876	426655	426655	RFC	Trees=50	FSCORE	0.676	0.664
Kinase	3027	3028	15140	0	35876	426655	426655	RFC	Trees=500	FSCORE	0.671	0.672
Kinase	3027	3028	15140	0	35876	426655	426655	SVM	C=1.0E00	FSCORE	0.732	0.732
Kinase	3027	3028	15140	0	35876	426655	426655	SVM	C=1.0E+02	FSCORE	0.738	0.738
Kinase	3027	3028	15140	0	35876	426655	426655	SVM	C=1.0E-02	FSCORE	0.833	0.833
Kinase	3027	3028	15140	0	35876	426655	426655	BNB	Alpha=1.0	FSCORE	0.645	0.645
Kinase	3027	3028	15140	0	35876	426655	426655	BNB	Alpha=0.1	FSCORE	0.623	0.626
GPCR	756	757	3	9997	16528	1449953	1449953	RFC	Trees=5	PR-AUC	0.399	0.416
GPCR	756	757	3	9997	16528	1449953	1449953	RFC	Trees=50	PR-AUC	0.535	0.536
GPCR	756	757	3	9997	16528	1449953	1449953	RFC	Trees=500	PR-AUC	0.556	0.551
GPCR	756	757	3	9997	16528	1449953	1449953	SVM	C=1.0E00	PR-AUC	0.500	0.500
GPCR	756	757	3	9997	16528	1449953	1449953	SVM	C=1.0E+02	PR-AUC	0.493	0.493
GPCR	756	757	3	9997	16528	1449953	1449953	SVM	C=1.0E-02	PR-AUC	0.556	0.556
GPCR	756	757	3	9997	16528	1449953	1449953	BNB	Alpha=1.0	PR-AUC	0.519	0.519
GPCR	756	757	3	9997	16528	1449953	1449953	BNB	Alpha=0.1	PR-AUC	0.476	0.476
GPCR	756	757	3	9997	16528	1449953	1449953	RFC	Trees=5	BEDROC	0.670	0.679
GPCR	756	757	3	9997	16528	1449953	1449953	RFC	Trees=50	BEDROC	0.688	0.685
GPCR	756	757	3	9997	16528	1449953	1449953	RFC	Trees=500	BEDROC	0.688	0.687
GPCR	756	757	3	9997	16528	1449953	1449953	SVM	C=1.0E00	BEDROC	0.650	0.650
GPCR	756	757	3	9997	16528	1449953	1449953	SVM	C=1.0E+02	BEDROC	0.646	0.646
GPCR	756	757	3	9997	16528	1449953	1449953	SVM	C=1.0E-02	BEDROC	0.679	0.679
GPCR	756	757	3	9997	16528	1449953	1449953	BNB	Alpha=1.0	BEDROC	0.662	0.662
GPCR	756	757	3	9997	16528	1449953	1449953	BNB	Alpha=0.1	BEDROC	0.628	0.628
GPCR	756	757	3	9997	16528	1449953	1449953	RFC	Trees=5	PRECISION	0.379	0.474
GPCR	756	757	3	9997	16528	1449953	1449953	RFC	Trees=50	PRECISION	0.730	0.746
GPCR	756	757	3	9997	16528	1449953	1449953	RFC	Trees=500	PRECISION	0.753	0.754
GPCR	756	757	3	9997	16528	1449953	1449953	SVM	C=1.0E00	PRECISION	0.474	0.474
GPCR	756	757	3	9997	16528	1449953	1449953	SVM	C=1.0E+02	PRECISION	0.389	0.389
GPCR	756	757	3	9997	16528	1449953	1449953	SVM	C=1.0E-02	PRECISION	0.342	0.342
GPCR	756	757	3	9997	16528	1449953	1449953	BNB	Alpha=1.0	PRECISION	0.186	0.186
GPCR	756	757	3	9997	16528	1449953	1449953	BNB	Alpha=0.1	PRECISION	0.168	0.176
GPCR	756	757	3	9997	16528	1449953	1449953	RFC	Trees=5	RECALL	0.480	0.464
GPCR	756	757	3	9997	16528	1449953	1449953	RFC	Trees=50	RECALL	0.466	0.447
GPCR	756	757	3	9997	16528	1449953	1449953	RFC	Trees=500	RECALL	0.483	0.459
GPCR	756	757	3	9997	16528	1449953	1449953	SVM	C=1.0E00	RECALL	0.490	0.489
GPCR	756	757	3	9997	16528	1449953	1449953	SVM	C=1.0E+02	RECALL	0.572	0.572
GPCR	756	757	3	9997	16528	1449953	1449953	SVM	C=1.0E-02	RECALL	0.622	0.622
GPCR	756	757	3	9997	16528	1449953	1449953	BNB	Alpha=1.0	RECALL	0.638	0.638
GPCR	756	757	3	9997	16528	1449953	1449953	BNB	Alpha=0.1	RECALL	0.642	0.638
GPCR	756	757	3	9997	16528	1449953	1449953	RFC	Trees=5	FSCORE	0.423	0.469
GPCR	756	757	3	9997	16528	1449953	1449953	RFC	Trees=50	FSCORE	0.569	0.559
GPCR	756	757	3	9997	16528	1449953	1449953	RFC	Trees=500	FSCORE	0.588	0.571
GPCR	756	757	3	9997	16528	1449953	1449953	SVM	C=1.0E00	FSCORE	0.482	0.481
GPCR	756	757	3	9997	16528	1449953	1449953	SVM	C=1.0E+02	FSCORE	0.463	0.463
GPCR	756	757	3	9997	16528	1449953	1449953	SVM	C=1.0E-02	FSCORE	0.441	0.441
GPCR	756	757	3	9997	16528	1449953	1449953	BNB	Alpha=1.0	FSCORE	0.288	0.288
GPCR	756	757	3	9997	16528	1449953	1449953	BNB	Alpha=0.1	FSCORE	0.267	0.276
GPCR	590	592	235	9765	11957	50019	19	RFC	Trees=5	PR-AUC	0.841	0.832
GPCR	590	592	235	9765	11957	50019	19	RFC	Trees=50	PR-AUC	0.940	0.934
GPCR	590	592	235	9765	11957	50019	19	RFC	Trees=500	PR-AUC	0.949	0.948
GPCR	590	592	235	9765	11957	50019	19	SVM	C=1.0E00	PR-AUC	0.925	0.925
GPCR	590	592	235	9765	11957	50019	19	SVM	C=1.0E+02	PR-AUC	0.917	0.923
GPCR	590	592	235	9765	11957	50019	19	SVM	C=1.0E-02	PR-AUC	0.936	0.936
GPCR	590	592	235	9765	11957	50019	19	BNB	Alpha=1.0	PR-AUC	0.943	0.943
GPCR	590	592	235	9765	11957	50019	19	BNB	Alpha=0.1	PR-AUC	0.912	0.912
GPCR	590	592	235	9765	11957	50019	19	RFC	Trees=5	BEDROC	0.962	0.961
GPCR	590	592	235	9765	11957	50019	19	RFC	Trees=50	BEDROC	0.983	0.983
GPCR	590	592	235	9765	11957	50019	19	RFC	Trees=500	BEDROC	0.985	0.985
GPCR	590	592	235	9765	11957	50019	19	SVM	C=1.0E00	BEDROC	0.979	0.979
GPCR	590	592	235	9765	11957	50019	19	SVM	C=1.0E+02	BEDROC	0.976	0.978
GPCR	590	592	235	9765	11957	50019	19	SVM	C=1.0E-02	BEDROC	0.982	0.982
GPCR	590	592	235	9765	11957	50019	19	BNB	Alpha=1.0	BEDROC	0.982	0.982
GPCR	590	592	235	9765	11957	50019	19	BNB	Alpha=0.1	BEDROC	0.971	0.971
GPCR	590	592	235	9765	11957	50019	19	RFC	Trees=5	PRECISION	0.950	0.940
GPCR	590	592	235	9765	11957	50019	19	RFC	Trees=50	PRECISION	0.994	0.996
GPCR	590	592	235	9765	11957	50019	19	RFC	Trees=500	PRECISION	0.996	0.996
GPCR	590	592	235	9765	11957	50019	19	SVM	C=1.0E00	PRECISION	0.984	0.983
GPCR	590	592	235	9765	11957	50019	19	SVM	C=1.0E+02	PRECISION	0.970	0.969
GPCR	590	592	235	9765	11957	50019	19	SVM	C=1.0E-02	PRECISION	0.941	0.941
GPCR	590	592	235	9765	11957	50019	19	BNB	Alpha=1.0	PRECISION	0.863	0.863
GPCR	590	592	235	9765	11957	50019	19	BNB	Alpha=0.1	PRECISION	0.795	0.856
GPCR	590	592	235	9765	11957	50019	19	RFC	Trees=5	RECALL	0.471	0.510
GPCR	590	592	235	9765	11957	50019	19	RFC	Trees=50	RECALL	0.497	0.483
GPCR	590	592	235	9765	11957	50019	19	RFC	Trees=500	RECALL	0.506	0.517
GPCR	590	592	235	9765	11957	50019	19	SVM	C=1.0E00	RECALL	0.582	0.582
GPCR	590	592	235	9765	11957	50019	19	SVM	C=1.0E+02	RECALL	0.743	0.743
GPCR	590	592	235	9765	11957	50019	19	SVM	C=1.0E-02	RECALL	0.817	0.817
GPCR	590	592	235	9765	11957	50019	19	BNB	Alpha=1.0	RECALL	0.851	0.851
GPCR	590	592	235	9765	11957	50019	19	BNB	Alpha=0.1	RECALL	0.863	0.849
GPCR	590	592	235	9765	11957	50019	19	RFC	Trees=5	FSCORE	0.630	0.661
GPCR	590	592	235	9765	11957	50019	19	RFC	Trees=50	FSCORE	0.662	0.651
GPCR	590	592	235	9765	11957	50019	19	RFC	Trees=500	FSCORE	0.671	0.681
GPCR	590	592	235	9765	11957	50019	19	SVM	C=1.0E00	FSCORE	0.731	0.731
GPCR	590	592	235	9765	11957	50019	19	SVM	C=1.0E+02	FSCORE	0.841	0.841
GPCR	590	592	235	9765	11957	50019	19	SVM	C=1.0E-02	FSCORE	0.874	0.874
GPCR	590	592	235	9765	11957	50019	19	BNB	Alpha=1.0	FSCORE	0.857	0.857
GPCR	590	592	235	9765	11957	50019	19	BNB	Alpha=0.1	FSCORE	0.828	0.853
Kinase	344	345	10000	0	455	318302	318302	RFC	Trees=5	PR-AUC	0.073	0.063
Kinase	344	345	10000	0	455	318302	318302	RFC	Trees=50	PR-AUC	0.058	0.069
Kinase	344	345	10000	0	455	318302	318302	RFC	Trees=500	PR-AUC	0.065	0.073
Kinase	344	345	10000	0	455	318302	318302	SVM	C=1.0E00	PR-AUC	0.115	0.115
Kinase	344	345	10000	0	455	318302	318302	SVM	C=1.0E+02	PR-AUC	0.116	0.111
Kinase	344	345	10000	0	455	318302	318302	SVM	C=1.0E-02	PR-AUC	0.113	0.113
Kinase	344	345	10000	0	455	318302	318302	BNB	Alpha=1.0	PR-AUC	0.082	0.082
Kinase	344	345	10000	0	455	318302	318302	BNB	Alpha=0.1	PR-AUC	0.074	0.074
Kinase	344	345	10000	0	455	318302	318302	RFC	Trees=5	BEDROC	0.630	0.607
Kinase	344	345	10000	0	455	318302	318302	RFC	Trees=50	BEDROC	0.672	0.700
Kinase	344	345	10000	0	455	318302	318302	RFC	Trees=500	BEDROC	0.686	0.705
Kinase	344	345	10000	0	455	318302	318302	SVM	C=1.0E00	BEDROC	0.691	0.692
Kinase	344	345	10000	0	455	318302	318302	SVM	C=1.0E+02	BEDROC	0.676	0.677
Kinase	344	345	10000	0	455	318302	318302	SVM	C=1.0E-02	BEDROC	0.744	0.744
Kinase	344	345	10000	0	455	318302	318302	BNB	Alpha=1.0	BEDROC	0.677	0.676
Kinase	344	345	10000	0	455	318302	318302	BNB	Alpha=0.1	BEDROC	0.651	0.650
Kinase	344	345	10000	0	455	318302	318302	RFC	Trees=5	PRECISION	0.023	0.023
Kinase	344	345	10000	0	455	318302	318302	RFC	Trees=50	PRECISION	0.060	0.079
Kinase	344	345	10000	0	455	318302	318302	RFC	Trees=500	PRECISION	0.072	0.086
Kinase	344	345	10000	0	455	318302	318302	SVM	C=1.0E00	PRECISION	0.048	0.048
Kinase	344	345	10000	0	455	318302	318302	SVM	C=1.0E+02	PRECISION	0.043	0.043
Kinase	344	345	10000	0	455	318302	318302	SVM	C=1.0E-02	PRECISION	0.071	0.070
Kinase	344	345	10000	0	455	318302	318302	BNB	Alpha=1.0	PRECISION	0.016	0.014
Kinase	344	345	10000	0	455	318302	318302	BNB	Alpha=0.1	PRECISION	0.010	0.009
Kinase	344	345	10000	0	455	318302	318302	RFC	Trees=5	RECALL	0.536	0.516
Kinase	344	345	10000	0	455	318302	318302	RFC	Trees=50	RECALL	0.459	0.481
Kinase	344	345	10000	0	455	318302	318302	RFC	Trees=500	RECALL	0.505	0.512
Kinase	344	345	10000	0	455	318302	318302	SVM	C=1.0E00	RECALL	0.574	0.574
Kinase	344	345	10000	0	455	318302	318302	SVM	C=1.0E+02	RECALL	0.622	0.624
Kinase	344	345	10000	0	455	318302	318302	SVM	C=1.0E-02	RECALL	0.673	0.670
Kinase	344	345	10000	0	455	318302	318302	BNB	Alpha=1.0	RECALL	0.809	0.824
Kinase	344	345	10000	0	455	318302	318302	BNB	Alpha=0.1	RECALL	0.842	0.846
Kinase	344	345	10000	0	455	318302	318302	RFC	Trees=5	FSCORE	0.045	0.043
Kinase	344	345	10000	0	455	318302	318302	RFC	Trees=50	FSCORE	0.107	0.136
Kinase	344	345	10000	0	455	318302	318302	RFC	Trees=500	FSCORE	0.127	0.148
Kinase	344	345	10000	0	455	318302	318302	SVM	C=1.0E00	FSCORE	0.089	0.088
Kinase	344	345	10000	0	455	318302	318302	SVM	C=1.0E+02	FSCORE	0.081	0.081
Kinase	344	345	10000	0	455	318302	318302	SVM	C=1.0E-02	FSCORE	0.129	0.127
Kinase	344	345	10000	0	455	318302	318302	BNB	Alpha=1.0	FSCORE	0.032	0.028
Kinase	344	345	10000	0	455	318302	318302	BNB	Alpha=0.1	FSCORE	0.020	0.018
GPCR	222	223	10000	0	45	282054	282054	RFC	Trees=5	PR-AUC	0.036	0.047
GPCR	222	223	10000	0	45	282054	282054	RFC	Trees=50	PR-AUC	0.042	0.024
GPCR	222	223	10000	0	45	282054	282054	RFC	Trees=500	PR-AUC	0.044	0.031
GPCR	222	223	10000	0	45	282054	282054	SVM	C=1.0E00	PR-AUC	0.009	0.009
GPCR	222	223	10000	0	45	282054	282054	SVM	C=1.0E+02	PR-AUC	0.008	0.008
GPCR	222	223	10000	0	45	282054	282054	SVM	C=1.0E-02	PR-AUC	0.082	0.082
GPCR	222	223	10000	0	45	282054	282054	BNB	Alpha=1.0	PR-AUC	0.029	0.029
GPCR	222	223	10000	0	45	282054	282054	BNB	Alpha=0.1	PR-AUC	0.029	0.029
GPCR	222	223	10000	0	45	282054	282054	RFC	Trees=5	BEDROC	0.536	0.543
GPCR	222	223	10000	0	45	282054	282054	RFC	Trees=50	BEDROC	0.605	0.636
GPCR	222	223	10000	0	45	282054	282054	RFC	Trees=500	BEDROC	0.637	0.647
GPCR	222	223	10000	0	45	282054	282054	SVM	C=1.0E00	BEDROC	0.516	0.515
GPCR	222	223	10000	0	45	282054	282054	SVM	C=1.0E+02	BEDROC	0.497	0.496
GPCR	222	223	10000	0	45	282054	282054	SVM	C=1.0E-02	BEDROC	0.570	0.570
GPCR	222	223	10000	0	45	282054	282054	BNB	Alpha=1.0	BEDROC	0.487	0.486
GPCR	222	223	10000	0	45	282054	282054	BNB	Alpha=0.1	BEDROC	0.457	0.456
GPCR	222	223	10000	0	45	282054	282054	RFC	Trees=5	PRECISION	0.002	0.002
GPCR	222	223	10000	0	45	282054	282054	RFC	Trees=50	PRECISION	0.008	0.008
GPCR	222	223	10000	0	45	282054	282054	RFC	Trees=500	PRECISION	0.011	0.009
GPCR	222	223	10000	0	45	282054	282054	SVM	C=1.0E00	PRECISION	0.004	0.004
GPCR	222	223	10000	0	45	282054	282054	SVM	C=1.0E+02	PRECISION	0.003	0.003
GPCR	222	223	10000	0	45	282054	282054	SVM	C=1.0E-02	PRECISION	0.001	0.001
GPCR	222	223	10000	0	45	282054	282054	BNB	Alpha=1.0	PRECISION	0.000	0.000
GPCR	222	223	10000	0	45	282054	282054	BNB	Alpha=0.1	PRECISION	0.000	0.000
GPCR	222	223	10000	0	45	282054	282054	RFC	Trees=5	RECALL	0.489	0.467
GPCR	222	223	10000	0	45	282054	282054	RFC	Trees=50	RECALL	0.422	0.444
GPCR	222	223	10000	0	45	282054	282054	RFC	Trees=500	RECALL	0.444	0.422
GPCR	222	223	10000	0	45	282054	282054	SVM	C=1.0E00	RECALL	0.444	0.444
GPCR	222	223	10000	0	45	282054	282054	SVM	C=1.0E+02	RECALL	0.467	0.467
GPCR	222	223	10000	0	45	282054	282054	SVM	C=1.0E-02	RECALL	0.711	0.711
GPCR	222	223	10000	0	45	282054	282054	BNB	Alpha=1.0	RECALL	0.956	0.956
GPCR	222	223	10000	0	45	282054	282054	BNB	Alpha=0.1	RECALL	0.956	0.956
GPCR	222	223	10000	0	45	282054	282054	RFC	Trees=5	FSCORE	0.003	0.003
GPCR	222	223	10000	0	45	282054	282054	RFC	Trees=50	FSCORE	0.015	0.015
GPCR	222	223	10000	0	45	282054	282054	RFC	Trees=500	FSCORE	0.021	0.018
GPCR	222	223	10000	0	45	282054	282054	SVM	C=1.0E00	FSCORE	0.009	0.009
GPCR	222	223	10000	0	45	282054	282054	SVM	C=1.0E+02	FSCORE	0.007	0.007
GPCR	222	223	10000	0	45	282054	282054	SVM	C=1.0E-02	FSCORE	0.003	0.003
GPCR	222	223	10000	0	45	282054	282054	BNB	Alpha=1.0	FSCORE	0.001	0.001
GPCR	222	223	10000	0	45	282054	282054	BNB	Alpha=0.1	FSCORE	0.001	0.001
Oxidoreductases	32	34	54	9946	58	580	28	RFC	Trees=5	PR-AUC	0.421	0.422
Oxidoreductases	32	34	54	9946	58	580	28	RFC	Trees=50	PR-AUC	0.564	0.574
Oxidoreductases	32	34	54	9946	58	580	28	RFC	Trees=500	PR-AUC	0.571	0.566
Oxidoreductases	32	34	54	9946	58	580	28	SVM	C=1.0E00	PR-AUC	0.460	0.467
Oxidoreductases	32	34	54	9946	58	580	28	SVM	C=1.0E+02	PR-AUC	0.454	0.460
Oxidoreductases	32	34	54	9946	58	580	28	SVM	C=1.0E-02	PR-AUC	0.530	0.533
Oxidoreductases	32	34	54	9946	58	580	28	BNB	Alpha=1.0	PR-AUC	0.287	0.302
Oxidoreductases	32	34	54	9946	58	580	28	BNB	Alpha=0.1	PR-AUC	0.561	0.567
Oxidoreductases	32	34	54	9946	58	580	28	RFC	Trees=5	BEDROC	0.669	0.663
Oxidoreductases	32	34	54	9946	58	580	28	RFC	Trees=50	BEDROC	0.711	0.710
Oxidoreductases	32	34	54	9946	58	580	28	RFC	Trees=500	BEDROC	0.704	0.686
Oxidoreductases	32	34	54	9946	58	580	28	SVM	C=1.0E00	BEDROC	0.558	0.570
Oxidoreductases	32	34	54	9946	58	580	28	SVM	C=1.0E+02	BEDROC	0.552	0.562
Oxidoreductases	32	34	54	9946	58	580	28	SVM	C=1.0E-02	BEDROC	0.628	0.636
Oxidoreductases	32	34	54	9946	58	580	28	BNB	Alpha=1.0	BEDROC	0.371	0.393
Oxidoreductases	32	34	54	9946	58	580	28	BNB	Alpha=0.1	BEDROC	0.670	0.674
Oxidoreductases	32	34	54	9946	58	580	28	RFC	Trees=5	PRECISION	0.615	0.667
Oxidoreductases	32	34	54	9946	58	580	28	RFC	Trees=50	PRECISION	0.786	0.733
Oxidoreductases	32	34	54	9946	58	580	28	RFC	Trees=500	PRECISION	0.727	0.750
Oxidoreductases	32	34	54	9946	58	580	28	SVM	C=1.0E00	PRECISION	1.000	1.000
Oxidoreductases	32	34	54	9946	58	580	28	SVM	C=1.0E+02	PRECISION	0.875	0.875
Oxidoreductases	32	34	54	9946	58	580	28	SVM	C=1.0E-02	PRECISION	0.923	0.933
Oxidoreductases	32	34	54	9946	58	580	28	BNB	Alpha=1.0	PRECISION	0.667	0.762
Oxidoreductases	32	34	54	9946	58	580	28	BNB	Alpha=0.1	PRECISION	0.667	0.727
Oxidoreductases	32	34	54	9946	58	580	28	RFC	Trees=5	RECALL	0.138	0.172
Oxidoreductases	32	34	54	9946	58	580	28	RFC	Trees=50	RECALL	0.190	0.190
Oxidoreductases	32	34	54	9946	58	580	28	RFC	Trees=500	RECALL	0.138	0.155
Oxidoreductases	32	34	54	9946	58	580	28	SVM	C=1.0E00	RECALL	0.172	0.207
Oxidoreductases	32	34	54	9946	58	580	28	SVM	C=1.0E+02	RECALL	0.121	0.121
Oxidoreductases	32	34	54	9946	58	580	28	SVM	C=1.0E-02	RECALL	0.207	0.241
Oxidoreductases	32	34	54	9946	58	580	28	BNB	Alpha=1.0	RECALL	0.241	0.276
Oxidoreductases	32	34	54	9946	58	580	28	BNB	Alpha=0.1	RECALL	0.241	0.276
Oxidoreductases	32	34	54	9946	58	580	28	RFC	Trees=5	FSCORE	0.225	0.274
Oxidoreductases	32	34	54	9946	58	580	28	RFC	Trees=50	FSCORE	0.306	0.301
Oxidoreductases	32	34	54	9946	58	580	28	RFC	Trees=500	FSCORE	0.232	0.257
Oxidoreductases	32	34	54	9946	58	580	28	SVM	C=1.0E00	FSCORE	0.294	0.343
Oxidoreductases	32	34	54	9946	58	580	28	SVM	C=1.0E+02	FSCORE	0.212	0.212
Oxidoreductases	32	34	54	9946	58	580	28	SVM	C=1.0E-02	FSCORE	0.338	0.384
Oxidoreductases	32	34	54	9946	58	580	28	BNB	Alpha=1.0	FSCORE	0.354	0.405
Oxidoreductases	32	34	54	9946	58	580	28	BNB	Alpha=0.1	FSCORE	0.354	0.400
Kinase	249	250	10000	0	1708	384105	384105	RFC	Trees=5	PR-AUC	0.052	0.091
Kinase	249	250	10000	0	1708	384105	384105	RFC	Trees=50	PR-AUC	0.137	0.148
Kinase	249	250	10000	0	1708	384105	384105	RFC	Trees=500	PR-AUC	0.187	0.195
Kinase	249	250	10000	0	1708	384105	384105	SVM	C=1.0E00	PR-AUC	0.221	0.229
Kinase	249	250	10000	0	1708	384105	384105	SVM	C=1.0E+02	PR-AUC	0.180	0.187
Kinase	249	250	10000	0	1708	384105	384105	SVM	C=1.0E-02	PR-AUC	0.375	0.373
Kinase	249	250	10000	0	1708	384105	384105	BNB	Alpha=1.0	PR-AUC	0.430	0.429
Kinase	249	250	10000	0	1708	384105	384105	BNB	Alpha=0.1	PR-AUC	0.359	0.360
Kinase	249	250	10000	0	1708	384105	384105	RFC	Trees=5	BEDROC	0.452	0.479
Kinase	249	250	10000	0	1708	384105	384105	RFC	Trees=50	BEDROC	0.525	0.529
Kinase	249	250	10000	0	1708	384105	384105	RFC	Trees=500	BEDROC	0.558	0.566
Kinase	249	250	10000	0	1708	384105	384105	SVM	C=1.0E00	BEDROC	0.555	0.557
Kinase	249	250	10000	0	1708	384105	384105	SVM	C=1.0E+02	BEDROC	0.526	0.525
Kinase	249	250	10000	0	1708	384105	384105	SVM	C=1.0E-02	BEDROC	0.687	0.687
Kinase	249	250	10000	0	1708	384105	384105	BNB	Alpha=1.0	BEDROC	0.697	0.697
Kinase	249	250	10000	0	1708	384105	384105	BNB	Alpha=0.1	BEDROC	0.610	0.610
Kinase	249	250	10000	0	1708	384105	384105	RFC	Trees=5	PRECISION	0.034	0.035
Kinase	249	250	10000	0	1708	384105	384105	RFC	Trees=50	PRECISION	0.131	0.139
Kinase	249	250	10000	0	1708	384105	384105	RFC	Trees=500	PRECISION	0.180	0.193
Kinase	249	250	10000	0	1708	384105	384105	SVM	C=1.0E00	PRECISION	0.156	0.155
Kinase	249	250	10000	0	1708	384105	384105	SVM	C=1.0E+02	PRECISION	0.152	0.151
Kinase	249	250	10000	0	1708	384105	384105	SVM	C=1.0E-02	PRECISION	0.145	0.141
Kinase	249	250	10000	0	1708	384105	384105	BNB	Alpha=1.0	PRECISION	0.017	0.016
Kinase	249	250	10000	0	1708	384105	384105	BNB	Alpha=0.1	PRECISION	0.018	0.017
Kinase	249	250	10000	0	1708	384105	384105	RFC	Trees=5	RECALL	0.349	0.379
Kinase	249	250	10000	0	1708	384105	384105	RFC	Trees=50	RECALL	0.361	0.370
Kinase	249	250	10000	0	1708	384105	384105	RFC	Trees=500	RECALL	0.374	0.364
Kinase	249	250	10000	0	1708	384105	384105	SVM	C=1.0E00	RECALL	0.519	0.518
Kinase	249	250	10000	0	1708	384105	384105	SVM	C=1.0E+02	RECALL	0.620	0.620
Kinase	249	250	10000	0	1708	384105	384105	SVM	C=1.0E-02	RECALL	0.640	0.643
Kinase	249	250	10000	0	1708	384105	384105	BNB	Alpha=1.0	RECALL	0.758	0.767
Kinase	249	250	10000	0	1708	384105	384105	BNB	Alpha=0.1	RECALL	0.744	0.745
Kinase	249	250	10000	0	1708	384105	384105	RFC	Trees=5	FSCORE	0.061	0.064
Kinase	249	250	10000	0	1708	384105	384105	RFC	Trees=50	FSCORE	0.192	0.202
Kinase	249	250	10000	0	1708	384105	384105	RFC	Trees=500	FSCORE	0.243	0.252
Kinase	249	250	10000	0	1708	384105	384105	SVM	C=1.0E00	FSCORE	0.240	0.238
Kinase	249	250	10000	0	1708	384105	384105	SVM	C=1.0E+02	FSCORE	0.244	0.243
Kinase	249	250	10000	0	1708	384105	384105	SVM	C=1.0E-02	FSCORE	0.237	0.232
Kinase	249	250	10000	0	1708	384105	384105	BNB	Alpha=1.0	FSCORE	0.034	0.032
Kinase	249	250	10000	0	1708	384105	384105	BNB	Alpha=0.1	FSCORE	0.035	0.034
Lipase	58	59	0	10000	3750	702121	702121	RFC	Trees=5	PR-AUC	0.006	0.006
Lipase	58	59	0	10000	3750	702121	702121	RFC	Trees=50	PR-AUC	0.004	0.004
Lipase	58	59	0	10000	3750	702121	702121	RFC	Trees=500	PR-AUC	0.004	0.004
Lipase	58	59	0	10000	3750	702121	702121	SVM	C=1.0E00	PR-AUC	0.026	0.029
Lipase	58	59	0	10000	3750	702121	702121	SVM	C=1.0E+02	PR-AUC	0.027	0.030
Lipase	58	59	0	10000	3750	702121	702121	SVM	C=1.0E-02	PR-AUC	0.013	0.014
Lipase	58	59	0	10000	3750	702121	702121	BNB	Alpha=1.0	PR-AUC	0.013	0.014
Lipase	58	59	0	10000	3750	702121	702121	BNB	Alpha=0.1	PR-AUC	0.008	0.009
Lipase	58	59	0	10000	3750	702121	702121	RFC	Trees=5	BEDROC	0.104	0.094
Lipase	58	59	0	10000	3750	702121	702121	RFC	Trees=50	BEDROC	0.036	0.034
Lipase	58	59	0	10000	3750	702121	702121	RFC	Trees=500	BEDROC	0.033	0.033
Lipase	58	59	0	10000	3750	702121	702121	SVM	C=1.0E00	BEDROC	0.091	0.097
Lipase	58	59	0	10000	3750	702121	702121	SVM	C=1.0E+02	BEDROC	0.091	0.097
Lipase	58	59	0	10000	3750	702121	702121	SVM	C=1.0E-02	BEDROC	0.080	0.082
Lipase	58	59	0	10000	3750	702121	702121	BNB	Alpha=1.0	BEDROC	0.160	0.160
Lipase	58	59	0	10000	3750	702121	702121	BNB	Alpha=0.1	BEDROC	0.067	0.069
Lipase	58	59	0	10000	3750	702121	702121	RFC	Trees=5	PRECISION	0.006	0.003
Lipase	58	59	0	10000	3750	702121	702121	RFC	Trees=50	PRECISION	0.008	0.010
Lipase	58	59	0	10000	3750	702121	702121	RFC	Trees=500	PRECISION	0.012	0.014
Lipase	58	59	0	10000	3750	702121	702121	SVM	C=1.0E00	PRECISION	0.069	0.068
Lipase	58	59	0	10000	3750	702121	702121	SVM	C=1.0E+02	PRECISION	0.089	0.084
Lipase	58	59	0	10000	3750	702121	702121	SVM	C=1.0E-02	PRECISION	0.012	0.011
Lipase	58	59	0	10000	3750	702121	702121	BNB	Alpha=1.0	PRECISION	0.013	0.012
Lipase	58	59	0	10000	3750	702121	702121	BNB	Alpha=0.1	PRECISION	0.012	0.011
Lipase	58	59	0	10000	3750	702121	702121	RFC	Trees=5	RECALL	0.026	0.011
Lipase	58	59	0	10000	3750	702121	702121	RFC	Trees=50	RECALL	0.007	0.005
Lipase	58	59	0	10000	3750	702121	702121	RFC	Trees=500	RECALL	0.006	0.005
Lipase	58	59	0	10000	3750	702121	702121	SVM	C=1.0E00	RECALL	0.011	0.011
Lipase	58	59	0	10000	3750	702121	702121	SVM	C=1.0E+02	RECALL	0.009	0.009
Lipase	58	59	0	10000	3750	702121	702121	SVM	C=1.0E-02	RECALL	0.059	0.065
Lipase	58	59	0	10000	3750	702121	702121	BNB	Alpha=1.0	RECALL	0.074	0.087
Lipase	58	59	0	10000	3750	702121	702121	BNB	Alpha=0.1	RECALL	0.077	0.093
Lipase	58	59	0	10000	3750	702121	702121	RFC	Trees=5	FSCORE	0.010	0.005
Lipase	58	59	0	10000	3750	702121	702121	RFC	Trees=50	FSCORE	0.007	0.007
Lipase	58	59	0	10000	3750	702121	702121	RFC	Trees=500	FSCORE	0.008	0.007
Lipase	58	59	0	10000	3750	702121	702121	SVM	C=1.0E00	FSCORE	0.019	0.020
Lipase	58	59	0	10000	3750	702121	702121	SVM	C=1.0E+02	FSCORE	0.016	0.015
Lipase	58	59	0	10000	3750	702121	702121	SVM	C=1.0E-02	FSCORE	0.020	0.019
Lipase	58	59	0	10000	3750	702121	702121	BNB	Alpha=1.0	FSCORE	0.022	0.021
[truncated: 20,881 more rows]
