# Supplementary material for: Orthologue chemical space and its influence on target prediction
Source: Bioinformatics. 2017 Aug 26;34(1):72–9. doi: 10.1093/bioinformatics/btx525 (PMC5870859; doi:10.1093/bioinformatics/btx525)
Supplement: Supplementary Table S6-S7 [file st6-st7_btx525.zip › ST6.csv]

Target_Uniprot	Target Classification	N_Actives_Without_Orthologue	N_Actives_With_Orthologue	N_Inatives	N_Putative_Inatives	Learner	Hyperparameter	Metric	Performance_Without_Orthologue	Performance_With_Orthologue
O75751	Transporter	13	14	0	10000	RFC	Trees=5	PR-AUC	0.232	0.109
O75751	Transporter	13	14	0	10000	RFC	Trees=50	PR-AUC	0.099	0.086
O75751	Transporter	13	14	0	10000	RFC	Trees=500	PR-AUC	0.076	0.100
O75751	Transporter	13	14	0	10000	SVM	C=1.0E00	PR-AUC	0.137	0.229
O75751	Transporter	13	14	0	10000	SVM	C=1.0E+02	PR-AUC	0.137	0.229
O75751	Transporter	13	14	0	10000	SVM	C=1.0E-02	PR-AUC	0.029	0.119
O75751	Transporter	13	14	0	10000	BNB	Alpha=1.0	PR-AUC	0.501	0.501
O95470	Lyases	10	11	0	10000	BNB	Alpha=0.1	PR-AUC	1.000	0.900
O75751	Transporter	13	14	0	10000	RFC	Trees=5	BEDROC	0.523	0.354
O75751	Transporter	13	14	0	10000	RFC	Trees=50	BEDROC	0.359	0.337
O75751	Transporter	13	14	0	10000	RFC	Trees=500	BEDROC	0.248	0.381
O75751	Transporter	13	14	0	10000	SVM	C=1.0E00	BEDROC	0.481	0.465
O75751	Transporter	13	14	0	10000	SVM	C=1.0E+02	BEDROC	0.486	0.465
O75751	Transporter	13	14	0	10000	SVM	C=1.0E-02	BEDROC	0.281	0.368
O75751	Transporter	13	14	0	10000	BNB	Alpha=1.0	BEDROC	1.000	1.000
O95470	Lyases	10	11	0	10000	BNB	Alpha=0.1	BEDROC	1.000	1.000
O75751	Transporter	13	14	0	10000	RFC	Trees=5	PRECISION	0.031	0.057
O75751	Transporter	13	14	0	10000	RFC	Trees=50	PRECISION	0.078	0.078
O75751	Transporter	13	14	0	10000	RFC	Trees=500	PRECISION	0.052	0.064
O75751	Transporter	13	14	0	10000	SVM	C=1.0E00	PRECISION	0.000	0.000
O75751	Transporter	13	14	0	10000	SVM	C=1.0E+02	PRECISION	0.000	0.000
O75751	Transporter	13	14	0	10000	SVM	C=1.0E-02	PRECISION	0.000	0.000
O75751	Transporter	13	14	0	10000	BNB	Alpha=1.0	PRECISION	0.000	0.000
O95470	Lyases	10	11	0	10000	BNB	Alpha=0.1	PRECISION	0.800	0.600
O75751	Transporter	13	14	0	10000	RFC	Trees=5	RECALL	0.200	0.500
O75751	Transporter	13	14	0	10000	RFC	Trees=50	RECALL	0.600	0.500
O75751	Transporter	13	14	0	10000	RFC	Trees=500	RECALL	0.400	0.400
O75751	Transporter	13	14	0	10000	SVM	C=1.0E00	RECALL	0.000	0.000
O75751	Transporter	13	14	0	10000	SVM	C=1.0E+02	RECALL	0.000	0.000
O75751	Transporter	13	14	0	10000	SVM	C=1.0E-02	RECALL	0.000	0.000
O75751	Transporter	13	14	0	10000	BNB	Alpha=1.0	RECALL	0.000	0.000
O95470	Lyases	10	11	0	10000	BNB	Alpha=0.1	RECALL	0.800	0.600
O75751	Transporter	13	14	0	10000	RFC	Trees=5	FSCORE	0.053	0.097
O75751	Transporter	13	14	0	10000	RFC	Trees=50	FSCORE	0.138	0.132
O75751	Transporter	13	14	0	10000	RFC	Trees=500	FSCORE	0.090	0.108
O75751	Transporter	13	14	0	10000	SVM	C=1.0E00	FSCORE	0.000	0.000
O75751	Transporter	13	14	0	10000	SVM	C=1.0E+02	FSCORE	0.000	0.000
O75751	Transporter	13	14	0	10000	SVM	C=1.0E-02	FSCORE	0.000	0.000
O75751	Transporter	13	14	0	10000	BNB	Alpha=1.0	FSCORE	0.000	0.000
O95470	Lyases	10	11	0	10000	BNB	Alpha=0.1	FSCORE	0.800	0.600
P17707	Lyases	23	24	4	9996	RFC	Trees=5	PR-AUC	0.814	0.853
P17707	Lyases	23	24	4	9996	RFC	Trees=50	PR-AUC	0.822	0.864
P17707	Lyases	23	24	4	9996	RFC	Trees=500	PR-AUC	0.817	0.868
P17707	Lyases	23	24	4	9996	SVM	C=1.0E00	PR-AUC	0.804	0.854
P17707	Lyases	23	24	4	9996	SVM	C=1.0E+02	PR-AUC	0.804	0.854
P17707	Lyases	23	24	4	9996	SVM	C=1.0E-02	PR-AUC	0.802	0.792
P17707	Lyases	23	24	4	9996	BNB	Alpha=1.0	PR-AUC	0.556	0.555
Q9UM07	Hydrolases	10	11	10000	0	BNB	Alpha=0.1	PR-AUC	0.300	0.500
P17707	Lyases	23	24	4	9996	RFC	Trees=5	BEDROC	0.857	0.917
P17707	Lyases	23	24	4	9996	RFC	Trees=50	BEDROC	0.852	0.880
P17707	Lyases	23	24	4	9996	RFC	Trees=500	BEDROC	0.838	0.890
P17707	Lyases	23	24	4	9996	SVM	C=1.0E00	BEDROC	0.853	0.889
P17707	Lyases	23	24	4	9996	SVM	C=1.0E+02	BEDROC	0.854	0.890
P17707	Lyases	23	24	4	9996	SVM	C=1.0E-02	BEDROC	0.826	0.859
P17707	Lyases	23	24	4	9996	BNB	Alpha=1.0	BEDROC	0.999	0.999
Q9UM07	Hydrolases	10	11	10000	0	BNB	Alpha=0.1	BEDROC	0.400	0.600
P17707	Lyases	23	24	4	9996	RFC	Trees=5	PRECISION	0.933	0.950
P17707	Lyases	23	24	4	9996	RFC	Trees=50	PRECISION	1.000	0.950
P17707	Lyases	23	24	4	9996	RFC	Trees=500	PRECISION	1.000	0.950
P17707	Lyases	23	24	4	9996	SVM	C=1.0E00	PRECISION	0.783	0.700
P17707	Lyases	23	24	4	9996	SVM	C=1.0E+02	PRECISION	0.000	0.000
P17707	Lyases	23	24	4	9996	SVM	C=1.0E-02	PRECISION	1.000	0.800
P17707	Lyases	23	24	4	9996	BNB	Alpha=1.0	PRECISION	1.000	1.000
Q9UM07	Hydrolases	10	11	10000	0	BNB	Alpha=0.1	PRECISION	0.000	0.000
P17707	Lyases	23	24	4	9996	RFC	Trees=5	RECALL	0.800	0.800
P17707	Lyases	23	24	4	9996	RFC	Trees=50	RECALL	0.800	0.850
P17707	Lyases	23	24	4	9996	RFC	Trees=500	RECALL	0.800	0.850
P17707	Lyases	23	24	4	9996	SVM	C=1.0E00	RECALL	0.800	0.650
P17707	Lyases	23	24	4	9996	SVM	C=1.0E+02	RECALL	0.000	0.000
P17707	Lyases	23	24	4	9996	SVM	C=1.0E-02	RECALL	0.667	0.500
P17707	Lyases	23	24	4	9996	BNB	Alpha=1.0	RECALL	0.800	0.650
Q9UM07	Hydrolases	10	11	10000	0	BNB	Alpha=0.1	RECALL	0.000	0.000
P17707	Lyases	23	24	4	9996	RFC	Trees=5	FSCORE	0.853	0.864
P17707	Lyases	23	24	4	9996	RFC	Trees=50	FSCORE	0.880	0.893
P17707	Lyases	23	24	4	9996	RFC	Trees=500	FSCORE	0.880	0.893
P17707	Lyases	23	24	4	9996	SVM	C=1.0E00	FSCORE	0.779	0.671
P17707	Lyases	23	24	4	9996	SVM	C=1.0E+02	FSCORE	0.000	0.000
P17707	Lyases	23	24	4	9996	SVM	C=1.0E-02	FSCORE	0.760	0.600
P17707	Lyases	23	24	4	9996	BNB	Alpha=1.0	FSCORE	0.880	0.771
Q9UM07	Hydrolases	10	11	10000	0	BNB	Alpha=0.1	FSCORE	0.000	0.000
O95069	Ion_Channel	22	23	0	10000	RFC	Trees=5	PR-AUC	0.940	0.937
O95069	Ion_Channel	22	23	0	10000	RFC	Trees=50	PR-AUC	0.935	0.937
O95069	Ion_Channel	22	23	0	10000	RFC	Trees=500	PR-AUC	0.935	0.936
O95069	Ion_Channel	22	23	0	10000	SVM	C=1.0E00	PR-AUC	0.933	0.884
O95069	Ion_Channel	22	23	0	10000	SVM	C=1.0E+02	PR-AUC	0.933	0.884
O95069	Ion_Channel	22	23	0	10000	SVM	C=1.0E-02	PR-AUC	0.933	0.877
O95069	Ion_Channel	22	23	0	10000	BNB	Alpha=1.0	PR-AUC	0.501	0.501
Q9Y2T1	Other	10	11	10000	0	BNB	Alpha=0.1	PR-AUC	0.650	0.483
O95069	Ion_Channel	22	23	0	10000	RFC	Trees=5	BEDROC	0.961	0.947
O95069	Ion_Channel	22	23	0	10000	RFC	Trees=50	BEDROC	0.941	0.943
O95069	Ion_Channel	22	23	0	10000	RFC	Trees=500	BEDROC	0.941	0.941
O95069	Ion_Channel	22	23	0	10000	SVM	C=1.0E00	BEDROC	0.934	0.929
O95069	Ion_Channel	22	23	0	10000	SVM	C=1.0E+02	BEDROC	0.934	0.929
O95069	Ion_Channel	22	23	0	10000	SVM	C=1.0E-02	BEDROC	0.934	0.924
O95069	Ion_Channel	22	23	0	10000	BNB	Alpha=1.0	BEDROC	1.000	1.000
Q9Y2T1	Other	10	11	10000	0	BNB	Alpha=0.1	BEDROC	0.946	0.924
O95069	Ion_Channel	22	23	0	10000	RFC	Trees=5	PRECISION	1.000	1.000
O95069	Ion_Channel	22	23	0	10000	RFC	Trees=50	PRECISION	1.000	1.000
O95069	Ion_Channel	22	23	0	10000	RFC	Trees=500	PRECISION	1.000	1.000
O95069	Ion_Channel	22	23	0	10000	SVM	C=1.0E00	PRECISION	1.000	1.000
O95069	Ion_Channel	22	23	0	10000	SVM	C=1.0E+02	PRECISION	0.000	0.000
O95069	Ion_Channel	22	23	0	10000	SVM	C=1.0E-02	PRECISION	1.000	1.000
O95069	Ion_Channel	22	23	0	10000	BNB	Alpha=1.0	PRECISION	1.000	1.000
Q9Y2T1	Other	10	11	10000	0	BNB	Alpha=0.1	PRECISION	0.000	0.000
O95069	Ion_Channel	22	23	0	10000	RFC	Trees=5	RECALL	0.933	0.933
O95069	Ion_Channel	22	23	0	10000	RFC	Trees=50	RECALL	0.933	0.867
O95069	Ion_Channel	22	23	0	10000	RFC	Trees=500	RECALL	0.933	0.867
O95069	Ion_Channel	22	23	0	10000	SVM	C=1.0E00	RECALL	0.933	0.867
O95069	Ion_Channel	22	23	0	10000	SVM	C=1.0E+02	RECALL	0.000	0.000
O95069	Ion_Channel	22	23	0	10000	SVM	C=1.0E-02	RECALL	0.800	0.800
O95069	Ion_Channel	22	23	0	10000	BNB	Alpha=1.0	RECALL	0.867	0.800
Q9Y2T1	Other	10	11	10000	0	BNB	Alpha=0.1	RECALL	0.000	0.000
O95069	Ion_Channel	22	23	0	10000	RFC	Trees=5	FSCORE	0.960	0.960
O95069	Ion_Channel	22	23	0	10000	RFC	Trees=50	FSCORE	0.960	0.920
O95069	Ion_Channel	22	23	0	10000	RFC	Trees=500	FSCORE	0.960	0.920
O95069	Ion_Channel	22	23	0	10000	SVM	C=1.0E00	FSCORE	0.960	0.920
O95069	Ion_Channel	22	23	0	10000	SVM	C=1.0E+02	FSCORE	0.000	0.000
O95069	Ion_Channel	22	23	0	10000	SVM	C=1.0E-02	FSCORE	0.880	0.880
O95069	Ion_Channel	22	23	0	10000	BNB	Alpha=1.0	FSCORE	0.920	0.880
Q9Y2T1	Other	10	11	10000	0	BNB	Alpha=0.1	FSCORE	0.000	0.000
O75908	Transferases	110	111	2	9998	RFC	Trees=5	PR-AUC	0.951	0.933
O75908	Transferases	110	111	2	9998	RFC	Trees=50	PR-AUC	0.953	0.943
O75908	Transferases	110	111	2	9998	RFC	Trees=500	PR-AUC	0.953	0.952
O75908	Transferases	110	111	2	9998	SVM	C=1.0E00	PR-AUC	0.934	0.923
O75908	Transferases	110	111	2	9998	SVM	C=1.0E+02	PR-AUC	0.934	0.923
O75908	Transferases	110	111	2	9998	SVM	C=1.0E-02	PR-AUC	0.920	0.908
O75908	Transferases	110	111	2	9998	BNB	Alpha=1.0	PR-AUC	0.931	0.925
P04798	Oxidoreductases	10	22	3	9997	BNB	Alpha=0.1	PR-AUC	1.000	0.700
O75908	Transferases	110	111	2	9998	RFC	Trees=5	BEDROC	0.977	0.970
O75908	Transferases	110	111	2	9998	RFC	Trees=50	BEDROC	0.978	0.973
O75908	Transferases	110	111	2	9998	RFC	Trees=500	BEDROC	0.977	0.976
O75908	Transferases	110	111	2	9998	SVM	C=1.0E00	BEDROC	0.940	0.930
O75908	Transferases	110	111	2	9998	SVM	C=1.0E+02	BEDROC	0.940	0.930
O75908	Transferases	110	111	2	9998	SVM	C=1.0E-02	BEDROC	0.934	0.923
O75908	Transferases	110	111	2	9998	BNB	Alpha=1.0	BEDROC	0.999	0.998
P04798	Oxidoreductases	10	22	3	9997	BNB	Alpha=0.1	BEDROC	1.000	0.877
O75908	Transferases	110	111	2	9998	RFC	Trees=5	PRECISION	1.000	1.000
O75908	Transferases	110	111	2	9998	RFC	Trees=50	PRECISION	1.000	1.000
O75908	Transferases	110	111	2	9998	RFC	Trees=500	PRECISION	1.000	1.000
O75908	Transferases	110	111	2	9998	SVM	C=1.0E00	PRECISION	0.989	0.989
O75908	Transferases	110	111	2	9998	SVM	C=1.0E+02	PRECISION	0.989	0.989
O75908	Transferases	110	111	2	9998	SVM	C=1.0E-02	PRECISION	0.989	0.989
O75908	Transferases	110	111	2	9998	BNB	Alpha=1.0	PRECISION	0.989	0.989
P04798	Oxidoreductases	10	22	3	9997	BNB	Alpha=0.1	PRECISION	1.000	0.400
O75908	Transferases	110	111	2	9998	RFC	Trees=5	RECALL	0.922	0.889
O75908	Transferases	110	111	2	9998	RFC	Trees=50	RECALL	0.911	0.889
O75908	Transferases	110	111	2	9998	RFC	Trees=500	RECALL	0.900	0.889
O75908	Transferases	110	111	2	9998	SVM	C=1.0E00	RECALL	0.878	0.867
O75908	Transferases	110	111	2	9998	SVM	C=1.0E+02	RECALL	0.878	0.867
O75908	Transferases	110	111	2	9998	SVM	C=1.0E-02	RECALL	0.867	0.856
O75908	Transferases	110	111	2	9998	BNB	Alpha=1.0	RECALL	0.889	0.878
P04798	Oxidoreductases	10	22	3	9997	BNB	Alpha=0.1	RECALL	1.000	0.267
O75908	Transferases	110	111	2	9998	RFC	Trees=5	FSCORE	0.959	0.940
O75908	Transferases	110	111	2	9998	RFC	Trees=50	FSCORE	0.953	0.940
O75908	Transferases	110	111	2	9998	RFC	Trees=500	FSCORE	0.946	0.940
O75908	Transferases	110	111	2	9998	SVM	C=1.0E00	FSCORE	0.928	0.921
O75908	Transferases	110	111	2	9998	SVM	C=1.0E+02	FSCORE	0.928	0.921
O75908	Transferases	110	111	2	9998	SVM	C=1.0E-02	FSCORE	0.922	0.915
O75908	Transferases	110	111	2	9998	BNB	Alpha=1.0	FSCORE	0.935	0.928
P04798	Oxidoreductases	10	22	3	9997	BNB	Alpha=0.1	FSCORE	1.000	0.300
O95470	Lyases	10	11	0	10000	RFC	Trees=5	PR-AUC	1.000	0.801
O95470	Lyases	10	11	0	10000	RFC	Trees=50	PR-AUC	1.000	0.801
O95470	Lyases	10	11	0	10000	RFC	Trees=500	PR-AUC	1.000	0.802
O95470	Lyases	10	11	0	10000	SVM	C=1.0E00	PR-AUC	1.000	0.800
O95470	Lyases	10	11	0	10000	SVM	C=1.0E+02	PR-AUC	1.000	0.800
O95470	Lyases	10	11	0	10000	SVM	C=1.0E-02	PR-AUC	1.000	0.800
O95470	Lyases	10	11	0	10000	BNB	Alpha=1.0	PR-AUC	0.500	0.500
Q02083	Hydrolases	10	82	16	9984	BNB	Alpha=0.1	PR-AUC	0.601	0.968
O95470	Lyases	10	11	0	10000	RFC	Trees=5	BEDROC	1.000	0.910
O95470	Lyases	10	11	0	10000	RFC	Trees=50	BEDROC	1.000	0.816
O95470	Lyases	10	11	0	10000	RFC	Trees=500	BEDROC	1.000	0.800
O95470	Lyases	10	11	0	10000	SVM	C=1.0E00	BEDROC	1.000	0.800
O95470	Lyases	10	11	0	10000	SVM	C=1.0E+02	BEDROC	1.000	0.800
O95470	Lyases	10	11	0	10000	SVM	C=1.0E-02	BEDROC	1.000	0.800
O95470	Lyases	10	11	0	10000	BNB	Alpha=1.0	BEDROC	1.000	1.000
Q02083	Hydrolases	10	82	16	9984	BNB	Alpha=0.1	BEDROC	0.657	0.987
O95470	Lyases	10	11	0	10000	RFC	Trees=5	PRECISION	0.800	0.800
O95470	Lyases	10	11	0	10000	RFC	Trees=50	PRECISION	1.000	0.800
O95470	Lyases	10	11	0	10000	RFC	Trees=500	PRECISION	1.000	0.800
O95470	Lyases	10	11	0	10000	SVM	C=1.0E00	PRECISION	1.000	0.800
O95470	Lyases	10	11	0	10000	SVM	C=1.0E+02	PRECISION	0.000	0.000
O95470	Lyases	10	11	0	10000	SVM	C=1.0E-02	PRECISION	0.800	0.600
O95470	Lyases	10	11	0	10000	BNB	Alpha=1.0	PRECISION	0.800	0.600
Q02083	Hydrolases	10	82	16	9984	BNB	Alpha=0.1	PRECISION	0.000	1.000
O95470	Lyases	10	11	0	10000	RFC	Trees=5	RECALL	0.800	0.800
O95470	Lyases	10	11	0	10000	RFC	Trees=50	RECALL	1.000	0.800
O95470	Lyases	10	11	0	10000	RFC	Trees=500	RECALL	1.000	0.800
O95470	Lyases	10	11	0	10000	SVM	C=1.0E00	RECALL	1.000	0.800
O95470	Lyases	10	11	0	10000	SVM	C=1.0E+02	RECALL	0.000	0.000
O95470	Lyases	10	11	0	10000	SVM	C=1.0E-02	RECALL	0.800	0.600
O95470	Lyases	10	11	0	10000	BNB	Alpha=1.0	RECALL	0.800	0.600
Q02083	Hydrolases	10	82	16	9984	BNB	Alpha=0.1	RECALL	0.000	0.800
O95470	Lyases	10	11	0	10000	RFC	Trees=5	FSCORE	0.800	0.800
O95470	Lyases	10	11	0	10000	RFC	Trees=50	FSCORE	1.000	0.800
O95470	Lyases	10	11	0	10000	RFC	Trees=500	FSCORE	1.000	0.800
O95470	Lyases	10	11	0	10000	SVM	C=1.0E00	FSCORE	1.000	0.800
O95470	Lyases	10	11	0	10000	SVM	C=1.0E+02	FSCORE	0.000	0.000
O95470	Lyases	10	11	0	10000	SVM	C=1.0E-02	FSCORE	0.800	0.600
O95470	Lyases	10	11	0	10000	BNB	Alpha=1.0	FSCORE	0.800	0.600
Q02083	Hydrolases	10	82	16	9984	BNB	Alpha=0.1	FSCORE	0.000	0.870
P16885	Hydrolases	12	13	10000	0	RFC	Trees=5	PR-AUC	0.207	0.113
P16885	Hydrolases	12	13	10000	0	RFC	Trees=50	PR-AUC	0.232	0.137
P16885	Hydrolases	12	13	10000	0	RFC	Trees=500	PR-AUC	0.114	0.092
P16885	Hydrolases	12	13	10000	0	SVM	C=1.0E00	PR-AUC	0.211	0.122
P16885	Hydrolases	12	13	10000	0	SVM	C=1.0E+02	PR-AUC	0.211	0.123
P16885	Hydrolases	12	13	10000	0	SVM	C=1.0E-02	PR-AUC	0.039	0.028
P16885	Hydrolases	12	13	10000	0	BNB	Alpha=1.0	PR-AUC	0.501	0.501
Q16881	Transporter	10	4046	2	20228	BNB	Alpha=0.1	PR-AUC	0.402	0.674
P16885	Hydrolases	12	13	10000	0	RFC	Trees=5	BEDROC	0.431	0.226
P16885	Hydrolases	12	13	10000	0	RFC	Trees=50	BEDROC	0.485	0.258
P16885	Hydrolases	12	13	10000	0	RFC	Trees=500	BEDROC	0.366	0.324
P16885	Hydrolases	12	13	10000	0	SVM	C=1.0E00	BEDROC	0.404	0.417
P16885	Hydrolases	12	13	10000	0	SVM	C=1.0E+02	BEDROC	0.406	0.418
P16885	Hydrolases	12	13	10000	0	SVM	C=1.0E-02	BEDROC	0.349	0.369
P16885	Hydrolases	12	13	10000	0	BNB	Alpha=1.0	BEDROC	1.000	1.000
Q16881	Transporter	10	4046	2	20228	BNB	Alpha=0.1	BEDROC	0.713	0.787
P16885	Hydrolases	12	13	10000	0	RFC	Trees=5	PRECISION	0.000	0.013
P16885	Hydrolases	12	13	10000	0	RFC	Trees=50	PRECISION	0.154	0.052
P16885	Hydrolases	12	13	10000	0	RFC	Trees=500	PRECISION	0.102	0.061
P16885	Hydrolases	12	13	10000	0	SVM	C=1.0E00	PRECISION	0.000	0.000
P16885	Hydrolases	12	13	10000	0	SVM	C=1.0E+02	PRECISION	0.000	0.000
P16885	Hydrolases	12	13	10000	0	SVM	C=1.0E-02	PRECISION	0.000	0.000
P16885	Hydrolases	12	13	10000	0	BNB	Alpha=1.0	PRECISION	0.000	0.000
Q16881	Transporter	10	4046	2	20228	BNB	Alpha=0.1	PRECISION	0.000	0.828
P16885	Hydrolases	12	13	10000	0	RFC	Trees=5	RECALL	0.000	0.100
P16885	Hydrolases	12	13	10000	0	RFC	Trees=50	RECALL	0.500	0.400
P16885	Hydrolases	12	13	10000	0	RFC	Trees=500	RECALL	0.400	0.400
P16885	Hydrolases	12	13	10000	0	SVM	C=1.0E00	RECALL	0.000	0.000
P16885	Hydrolases	12	13	10000	0	SVM	C=1.0E+02	RECALL	0.000	0.000
P16885	Hydrolases	12	13	10000	0	SVM	C=1.0E-02	RECALL	0.000	0.000
P16885	Hydrolases	12	13	10000	0	BNB	Alpha=1.0	RECALL	0.000	0.000
Q16881	Transporter	10	4046	2	20228	BNB	Alpha=0.1	RECALL	0.000	0.354
P16885	Hydrolases	12	13	10000	0	RFC	Trees=5	FSCORE	0.000	0.022
P16885	Hydrolases	12	13	10000	0	RFC	Trees=50	FSCORE	0.223	0.090
P16885	Hydrolases	12	13	10000	0	RFC	Trees=500	FSCORE	0.162	0.105
P16885	Hydrolases	12	13	10000	0	SVM	C=1.0E00	FSCORE	0.000	0.000
P16885	Hydrolases	12	13	10000	0	SVM	C=1.0E+02	FSCORE	0.000	0.000
P16885	Hydrolases	12	13	10000	0	SVM	C=1.0E-02	FSCORE	0.000	0.000
P16885	Hydrolases	12	13	10000	0	BNB	Alpha=1.0	FSCORE	0.000	0.000
Q16881	Transporter	10	4046	2	20228	BNB	Alpha=0.1	FSCORE	0.000	0.495
P15559	Oxidoreductases	93	94	10000	0	RFC	Trees=5	PR-AUC	0.862	0.898
P15559	Oxidoreductases	93	94	10000	0	RFC	Trees=50	PR-AUC	0.932	0.931
P15559	Oxidoreductases	93	94	10000	0	RFC	Trees=500	PR-AUC	0.936	0.945
P15559	Oxidoreductases	93	94	10000	0	SVM	C=1.0E00	PR-AUC	0.889	0.882
P15559	Oxidoreductases	93	94	10000	0	SVM	C=1.0E+02	PR-AUC	0.887	0.878
P15559	Oxidoreductases	93	94	10000	0	SVM	C=1.0E-02	PR-AUC	0.885	0.877
P15559	Oxidoreductases	93	94	10000	0	BNB	Alpha=1.0	PR-AUC	0.660	0.651
Q14573	Ion_Channel	11	18	30	9970	BNB	Alpha=0.1	PR-AUC	1.000	1.000
P15559	Oxidoreductases	93	94	10000	0	RFC	Trees=5	BEDROC	0.918	0.939
P15559	Oxidoreductases	93	94	10000	0	RFC	Trees=50	BEDROC	0.957	0.956
P15559	Oxidoreductases	93	94	10000	0	RFC	Trees=500	BEDROC	0.961	0.966
P15559	Oxidoreductases	93	94	10000	0	SVM	C=1.0E00	BEDROC	0.929	0.927
P15559	Oxidoreductases	93	94	10000	0	SVM	C=1.0E+02	BEDROC	0.927	0.924
P15559	Oxidoreductases	93	94	10000	0	SVM	C=1.0E-02	BEDROC	0.931	0.928
P15559	Oxidoreductases	93	94	10000	0	BNB	Alpha=1.0	BEDROC	0.943	0.931
Q14573	Ion_Channel	11	18	30	9970	BNB	Alpha=0.1	BEDROC	1.000	1.000
P15559	Oxidoreductases	93	94	10000	0	RFC	Trees=5	PRECISION	0.695	0.690
P15559	Oxidoreductases	93	94	10000	0	RFC	Trees=50	PRECISION	0.818	0.887
P15559	Oxidoreductases	93	94	10000	0	RFC	Trees=500	PRECISION	0.863	0.854
P15559	Oxidoreductases	93	94	10000	0	SVM	C=1.0E00	PRECISION	0.886	0.885
P15559	Oxidoreductases	93	94	10000	0	SVM	C=1.0E+02	PRECISION	0.356	0.333
P15559	Oxidoreductases	93	94	10000	0	SVM	C=1.0E-02	PRECISION	1.000	1.000
P15559	Oxidoreductases	93	94	10000	0	BNB	Alpha=1.0	PRECISION	1.000	1.000
Q14573	Ion_Channel	11	18	30	9970	BNB	Alpha=0.1	PRECISION	0.600	1.000
P15559	Oxidoreductases	93	94	10000	0	RFC	Trees=5	RECALL	0.813	0.920
P15559	Oxidoreductases	93	94	10000	0	RFC	Trees=50	RECALL	0.893	0.853
P15559	Oxidoreductases	93	94	10000	0	RFC	Trees=500	RECALL	0.907	0.893
P15559	Oxidoreductases	93	94	10000	0	SVM	C=1.0E00	RECALL	0.720	0.707
P15559	Oxidoreductases	93	94	10000	0	SVM	C=1.0E+02	RECALL	0.240	0.227
P15559	Oxidoreductases	93	94	10000	0	SVM	C=1.0E-02	RECALL	0.680	0.667
P15559	Oxidoreductases	93	94	10000	0	BNB	Alpha=1.0	RECALL	0.667	0.667
Q14573	Ion_Channel	11	18	30	9970	BNB	Alpha=0.1	RECALL	0.600	0.800
P15559	Oxidoreductases	93	94	10000	0	RFC	Trees=5	FSCORE	0.737	0.783
P15559	Oxidoreductases	93	94	10000	0	RFC	Trees=50	FSCORE	0.844	0.857
P15559	Oxidoreductases	93	94	10000	0	RFC	Trees=500	FSCORE	0.880	0.871
P15559	Oxidoreductases	93	94	10000	0	SVM	C=1.0E00	FSCORE	0.777	0.769
P15559	Oxidoreductases	93	94	10000	0	SVM	C=1.0E+02	FSCORE	0.281	0.267
P15559	Oxidoreductases	93	94	10000	0	SVM	C=1.0E-02	FSCORE	0.785	0.777
P15559	Oxidoreductases	93	94	10000	0	BNB	Alpha=1.0	FSCORE	0.777	0.785
Q14573	Ion_Channel	11	18	30	9970	BNB	Alpha=0.1	FSCORE	0.600	0.880
O00142	Kinase	31	32	0	10000	RFC	Trees=5	PR-AUC	0.975	0.979
O00142	Kinase	31	32	0	10000	RFC	Trees=50	PR-AUC	1.000	0.993
O00142	Kinase	31	32	0	10000	RFC	Trees=500	PR-AUC	1.000	0.993
O00142	Kinase	31	32	0	10000	SVM	C=1.0E00	PR-AUC	0.973	1.000
O00142	Kinase	31	32	0	10000	SVM	C=1.0E+02	PR-AUC	0.984	1.000
O00142	Kinase	31	32	0	10000	SVM	C=1.0E-02	PR-AUC	0.880	0.926
O00142	Kinase	31	32	0	10000	BNB	Alpha=1.0	PR-AUC	0.568	0.581
Q9H2X9	Transporter	11	51	10000	0	BNB	Alpha=0.1	PR-AUC	0.800	0.761
O00142	Kinase	31	32	0	10000	RFC	Trees=5	BEDROC	0.993	0.993
O00142	Kinase	31	32	0	10000	RFC	Trees=50	BEDROC	1.000	0.997
O00142	Kinase	31	32	0	10000	RFC	Trees=500	BEDROC	1.000	0.997
O00142	Kinase	31	32	0	10000	SVM	C=1.0E00	BEDROC	0.998	1.000
O00142	Kinase	31	32	0	10000	SVM	C=1.0E+02	BEDROC	0.999	1.000
O00142	Kinase	31	32	0	10000	SVM	C=1.0E-02	BEDROC	0.930	0.995
O00142	Kinase	31	32	0	10000	BNB	Alpha=1.0	BEDROC	0.999	0.999
Q9H2X9	Transporter	11	51	10000	0	BNB	Alpha=0.1	BEDROC	0.950	0.912
O00142	Kinase	31	32	0	10000	RFC	Trees=5	PRECISION	1.000	0.967
O00142	Kinase	31	32	0	10000	RFC	Trees=50	PRECISION	1.000	0.967
O00142	Kinase	31	32	0	10000	RFC	Trees=500	PRECISION	1.000	0.967
O00142	Kinase	31	32	0	10000	SVM	C=1.0E00	PRECISION	1.000	0.900
O00142	Kinase	31	32	0	10000	SVM	C=1.0E+02	PRECISION	0.200	0.200
O00142	Kinase	31	32	0	10000	SVM	C=1.0E-02	PRECISION	0.800	0.800
O00142	Kinase	31	32	0	10000	BNB	Alpha=1.0	PRECISION	1.000	1.000
Q9H2X9	Transporter	11	51	10000	0	BNB	Alpha=0.1	PRECISION	0.600	0.800
O00142	Kinase	31	32	0	10000	RFC	Trees=5	RECALL	0.880	0.760
O00142	Kinase	31	32	0	10000	RFC	Trees=50	RECALL	0.840	0.880
O00142	Kinase	31	32	0	10000	RFC	Trees=500	RECALL	0.840	0.840
O00142	Kinase	31	32	0	10000	SVM	C=1.0E00	RECALL	0.760	0.800
O00142	Kinase	31	32	0	10000	SVM	C=1.0E+02	RECALL	0.040	0.080
O00142	Kinase	31	32	0	10000	SVM	C=1.0E-02	RECALL	0.720	0.680
O00142	Kinase	31	32	0	10000	BNB	Alpha=1.0	RECALL	0.760	0.720
Q9H2X9	Transporter	11	51	10000	0	BNB	Alpha=0.1	RECALL	0.600	0.550
O00142	Kinase	31	32	0	10000	RFC	Trees=5	FSCORE	0.914	0.798
O00142	Kinase	31	32	0	10000	RFC	Trees=50	FSCORE	0.867	0.910
O00142	Kinase	31	32	0	10000	RFC	Trees=500	FSCORE	0.867	0.874
O00142	Kinase	31	32	0	10000	SVM	C=1.0E00	FSCORE	0.817	0.835
O00142	Kinase	31	32	0	10000	SVM	C=1.0E+02	FSCORE	0.067	0.114
O00142	Kinase	31	32	0	10000	SVM	C=1.0E-02	FSCORE	0.750	0.714
O00142	Kinase	31	32	0	10000	BNB	Alpha=1.0	FSCORE	0.817	0.781
Q9H2X9	Transporter	11	51	10000	0	BNB	Alpha=0.1	FSCORE	0.600	0.639
P04278	Other	90	91	10000	0	RFC	Trees=5	PR-AUC	0.887	0.921
P04278	Other	90	91	10000	0	RFC	Trees=50	PR-AUC	0.943	0.946
P04278	Other	90	91	10000	0	RFC	Trees=500	PR-AUC	0.951	0.938
P04278	Other	90	91	10000	0	SVM	C=1.0E00	PR-AUC	0.848	0.859
P04278	Other	90	91	10000	0	SVM	C=1.0E+02	PR-AUC	0.843	0.857
P04278	Other	90	91	10000	0	SVM	C=1.0E-02	PR-AUC	0.833	0.833
P04278	Other	90	91	10000	0	BNB	Alpha=1.0	PR-AUC	0.686	0.695
P16885	Hydrolases	12	13	10000	0	BNB	Alpha=0.1	PR-AUC	0.326	0.452
P04278	Other	90	91	10000	0	RFC	Trees=5	BEDROC	0.941	0.952
P04278	Other	90	91	10000	0	RFC	Trees=50	BEDROC	0.966	0.967
P04278	Other	90	91	10000	0	RFC	Trees=500	BEDROC	0.971	0.962
P04278	Other	90	91	10000	0	SVM	C=1.0E00	BEDROC	0.947	0.950
P04278	Other	90	91	10000	0	SVM	C=1.0E+02	BEDROC	0.945	0.949
P04278	Other	90	91	10000	0	SVM	C=1.0E-02	BEDROC	0.931	0.931
P04278	Other	90	91	10000	0	BNB	Alpha=1.0	BEDROC	0.960	0.961
P16885	Hydrolases	12	13	10000	0	BNB	Alpha=0.1	BEDROC	0.716	0.736
P04278	Other	90	91	10000	0	RFC	Trees=5	PRECISION	0.958	0.901
P04278	Other	90	91	10000	0	RFC	Trees=50	PRECISION	0.971	0.957
P04278	Other	90	91	10000	0	RFC	Trees=500	PRECISION	0.971	0.955
P04278	Other	90	91	10000	0	SVM	C=1.0E00	PRECISION	0.805	0.805
P04278	Other	90	91	10000	0	SVM	C=1.0E+02	PRECISION	0.482	0.494
P04278	Other	90	91	10000	0	SVM	C=1.0E-02	PRECISION	0.880	0.880
P04278	Other	90	91	10000	0	BNB	Alpha=1.0	PRECISION	0.866	0.866
P16885	Hydrolases	12	13	10000	0	BNB	Alpha=0.1	PRECISION	0.000	0.000
P04278	Other	90	91	10000	0	RFC	Trees=5	RECALL	0.880	0.827
P04278	Other	90	91	10000	0	RFC	Trees=50	RECALL	0.867	0.853
P04278	Other	90	91	10000	0	RFC	Trees=500	RECALL	0.840	0.827
P04278	Other	90	91	10000	0	SVM	C=1.0E00	RECALL	0.813	0.813
P04278	Other	90	91	10000	0	SVM	C=1.0E+02	RECALL	0.440	0.440
P04278	Other	90	91	10000	0	SVM	C=1.0E-02	RECALL	0.747	0.747
P04278	Other	90	91	10000	0	BNB	Alpha=1.0	RECALL	0.747	0.747
P16885	Hydrolases	12	13	10000	0	BNB	Alpha=0.1	RECALL	0.000	0.000
P04278	Other	90	91	10000	0	RFC	Trees=5	FSCORE	0.916	0.861
P04278	Other	90	91	10000	0	RFC	Trees=50	FSCORE	0.915	0.901
P04278	Other	90	91	10000	0	RFC	Trees=500	FSCORE	0.899	0.885
P04278	Other	90	91	10000	0	SVM	C=1.0E00	FSCORE	0.804	0.804
P04278	Other	90	91	10000	0	SVM	C=1.0E+02	FSCORE	0.453	0.459
P04278	Other	90	91	10000	0	SVM	C=1.0E-02	FSCORE	0.805	0.805
P04278	Other	90	91	10000	0	BNB	Alpha=1.0	FSCORE	0.799	0.799
P16885	Hydrolases	12	13	10000	0	BNB	Alpha=0.1	FSCORE	0.000	0.000
P23416	Ion_Channel	14	15	0	10000	RFC	Trees=5	PR-AUC	0.770	0.830
P23416	Ion_Channel	14	15	0	10000	RFC	Trees=50	PR-AUC	0.834	0.900
P23416	Ion_Channel	14	15	0	10000	RFC	Trees=500	PR-AUC	0.828	0.900
P23416	Ion_Channel	14	15	0	10000	SVM	C=1.0E00	PR-AUC	0.800	0.900
P23416	Ion_Channel	14	15	0	10000	SVM	C=1.0E+02	PR-AUC	0.800	0.900
P23416	Ion_Channel	14	15	0	10000	SVM	C=1.0E-02	PR-AUC	0.610	0.571
P23416	Ion_Channel	14	15	0	10000	BNB	Alpha=1.0	PR-AUC	0.501	0.501
P20916	Other	12	24	10000	0	BNB	Alpha=0.1	PR-AUC	0.950	1.000
P23416	Ion_Channel	14	15	0	10000	RFC	Trees=5	BEDROC	0.844	0.943
P23416	Ion_Channel	14	15	0	10000	RFC	Trees=50	BEDROC	0.878	0.970
P23416	Ion_Channel	14	15	0	10000	RFC	Trees=500	BEDROC	0.870	0.970
P23416	Ion_Channel	14	15	0	10000	SVM	C=1.0E00	BEDROC	0.802	0.901
P23416	Ion_Channel	14	15	0	10000	SVM	C=1.0E+02	BEDROC	0.802	0.901
P23416	Ion_Channel	14	15	0	10000	SVM	C=1.0E-02	BEDROC	0.698	0.802
P23416	Ion_Channel	14	15	0	10000	BNB	Alpha=1.0	BEDROC	1.000	1.000
P20916	Other	12	24	10000	0	BNB	Alpha=0.1	BEDROC	1.000	1.000
P23416	Ion_Channel	14	15	0	10000	RFC	Trees=5	PRECISION	0.647	0.607
P23416	Ion_Channel	14	15	0	10000	RFC	Trees=50	PRECISION	1.000	0.767
P23416	Ion_Channel	14	15	0	10000	RFC	Trees=500	PRECISION	1.000	0.833
P23416	Ion_Channel	14	15	0	10000	SVM	C=1.0E00	PRECISION	0.667	0.667
P23416	Ion_Channel	14	15	0	10000	SVM	C=1.0E+02	PRECISION	0.000	0.000
P23416	Ion_Channel	14	15	0	10000	SVM	C=1.0E-02	PRECISION	0.200	0.400
P23416	Ion_Channel	14	15	0	10000	BNB	Alpha=1.0	PRECISION	1.000	0.800
P20916	Other	12	24	10000	0	BNB	Alpha=0.1	PRECISION	1.000	1.000
P23416	Ion_Channel	14	15	0	10000	RFC	Trees=5	RECALL	0.700	0.800
P23416	Ion_Channel	14	15	0	10000	RFC	Trees=50	RECALL	0.800	0.800
P23416	Ion_Channel	14	15	0	10000	RFC	Trees=500	RECALL	0.800	0.800
P23416	Ion_Channel	14	15	0	10000	SVM	C=1.0E00	RECALL	0.600	0.600
P23416	Ion_Channel	14	15	0	10000	SVM	C=1.0E+02	RECALL	0.000	0.000
P23416	Ion_Channel	14	15	0	10000	SVM	C=1.0E-02	RECALL	0.100	0.300
P23416	Ion_Channel	14	15	0	10000	BNB	Alpha=1.0	RECALL	0.600	0.500
P20916	Other	12	24	10000	0	BNB	Alpha=0.1	RECALL	0.800	0.900
P23416	Ion_Channel	14	15	0	10000	RFC	Trees=5	FSCORE	0.584	0.608
P23416	Ion_Channel	14	15	0	10000	RFC	Trees=50	FSCORE	0.867	0.747
P23416	Ion_Channel	14	15	0	10000	RFC	Trees=500	FSCORE	0.867	0.793
P23416	Ion_Channel	14	15	0	10000	SVM	C=1.0E00	FSCORE	0.613	0.613
P23416	Ion_Channel	14	15	0	10000	SVM	C=1.0E+02	FSCORE	0.000	0.000
P23416	Ion_Channel	14	15	0	10000	SVM	C=1.0E-02	FSCORE	0.133	0.333
P23416	Ion_Channel	14	15	0	10000	BNB	Alpha=1.0	FSCORE	0.733	0.600
P20916	Other	12	24	10000	0	BNB	Alpha=0.1	FSCORE	0.867	0.943
P43005	Transporter	43	44	74	9926	RFC	Trees=5	PR-AUC	0.880	0.985
P43005	Transporter	43	44	74	9926	RFC	Trees=50	PR-AUC	0.988	0.993
P43005	Transporter	43	44	74	9926	RFC	Trees=500	PR-AUC	0.964	0.996
P43005	Transporter	43	44	74	9926	SVM	C=1.0E00	PR-AUC	0.927	0.930
P43005	Transporter	43	44	74	9926	SVM	C=1.0E+02	PR-AUC	0.928	0.932
P43005	Transporter	43	44	74	9926	SVM	C=1.0E-02	PR-AUC	0.876	0.857
P43005	Transporter	43	44	74	9926	BNB	Alpha=1.0	PR-AUC	0.547	0.525
O95622	Lyases	12	32	10000	0	BNB	Alpha=0.1	PR-AUC	0.750	0.635
P43005	Transporter	43	44	74	9926	RFC	Trees=5	BEDROC	0.918	0.992
P43005	Transporter	43	44	74	9926	RFC	Trees=50	BEDROC	0.993	0.996
P43005	Transporter	43	44	74	9926	RFC	Trees=500	BEDROC	0.977	0.998
P43005	Transporter	43	44	74	9926	SVM	C=1.0E00	BEDROC	0.971	0.977
P43005	Transporter	43	44	74	9926	SVM	C=1.0E+02	BEDROC	0.972	0.978
P43005	Transporter	43	44	74	9926	SVM	C=1.0E-02	BEDROC	0.951	0.943
P43005	Transporter	43	44	74	9926	BNB	Alpha=1.0	BEDROC	0.993	0.991
O95622	Lyases	12	32	10000	0	BNB	Alpha=0.1	BEDROC	0.998	0.911
P43005	Transporter	43	44	74	9926	RFC	Trees=5	PRECISION	0.813	0.975
P43005	Transporter	43	44	74	9926	RFC	Trees=50	PRECISION	0.950	1.000
P43005	Transporter	43	44	74	9926	RFC	Trees=500	PRECISION	0.931	1.000
P43005	Transporter	43	44	74	9926	SVM	C=1.0E00	PRECISION	0.942	0.946
P43005	Transporter	43	44	74	9926	SVM	C=1.0E+02	PRECISION	0.000	0.000
P43005	Transporter	43	44	74	9926	SVM	C=1.0E-02	PRECISION	0.946	0.943
P43005	Transporter	43	44	74	9926	BNB	Alpha=1.0	PRECISION	0.975	0.975
O95622	Lyases	12	32	10000	0	BNB	Alpha=0.1	PRECISION	0.800	0.800
P43005	Transporter	43	44	74	9926	RFC	Trees=5	RECALL	0.829	0.943
P43005	Transporter	43	44	74	9926	RFC	Trees=50	RECALL	0.829	0.886
P43005	Transporter	43	44	74	9926	RFC	Trees=500	RECALL	0.857	0.800
P43005	Transporter	43	44	74	9926	SVM	C=1.0E00	RECALL	0.657	0.771
P43005	Transporter	43	44	74	9926	SVM	C=1.0E+02	RECALL	0.000	0.000
P43005	Transporter	43	44	74	9926	SVM	C=1.0E-02	RECALL	0.600	0.714
P43005	Transporter	43	44	74	9926	BNB	Alpha=1.0	RECALL	0.857	0.771
O95622	Lyases	12	32	10000	0	BNB	Alpha=0.1	RECALL	0.800	0.480
P43005	Transporter	43	44	74	9926	RFC	Trees=5	FSCORE	0.817	0.956
P43005	Transporter	43	44	74	9926	RFC	Trees=50	FSCORE	0.847	0.930
P43005	Transporter	43	44	74	9926	RFC	Trees=500	FSCORE	0.866	0.871
P43005	Transporter	43	44	74	9926	SVM	C=1.0E00	FSCORE	0.711	0.824
P43005	Transporter	43	44	74	9926	SVM	C=1.0E+02	FSCORE	0.000	0.000
P43005	Transporter	43	44	74	9926	SVM	C=1.0E-02	FSCORE	0.664	0.793
P43005	Transporter	43	44	74	9926	BNB	Alpha=1.0	FSCORE	0.891	0.837
O95622	Lyases	12	32	10000	0	BNB	Alpha=0.1	FSCORE	0.800	0.567
O15438	Transporter	13	14	10	9990	RFC	Trees=5	PR-AUC	0.134	0.058
O15438	Transporter	13	14	10	9990	RFC	Trees=50	PR-AUC	0.238	0.154
O15438	Transporter	13	14	10	9990	RFC	Trees=500	PR-AUC	0.234	0.320
O15438	Transporter	13	14	10	9990	SVM	C=1.0E00	PR-AUC	0.202	0.003
O15438	Transporter	13	14	10	9990	SVM	C=1.0E+02	PR-AUC	0.164	0.056
O15438	Transporter	13	14	10	9990	SVM	C=1.0E-02	PR-AUC	0.203	0.026
O15438	Transporter	13	14	10	9990	BNB	Alpha=1.0	PR-AUC	0.501	0.501
O75751	Transporter	13	14	0	10000	BNB	Alpha=0.1	PR-AUC	0.201	0.242
O15438	Transporter	13	14	10	9990	RFC	Trees=5	BEDROC	0.330	0.261
O15438	Transporter	13	14	10	9990	RFC	Trees=50	BEDROC	0.395	0.249
O15438	Transporter	13	14	10	9990	RFC	Trees=500	BEDROC	0.353	0.360
O15438	Transporter	13	14	10	9990	SVM	C=1.0E00	BEDROC	0.254	0.079
O15438	Transporter	13	14	10	9990	SVM	C=1.0E+02	BEDROC	0.324	0.291
O15438	Transporter	13	14	10	9990	SVM	C=1.0E-02	BEDROC	0.274	0.125
O15438	Transporter	13	14	10	9990	BNB	Alpha=1.0	BEDROC	1.000	1.000
O75751	Transporter	13	14	0	10000	BNB	Alpha=0.1	BEDROC	0.401	0.599
O15438	Transporter	13	14	10	9990	RFC	Trees=5	PRECISION	0.029	0.000
O15438	Transporter	13	14	10	9990	RFC	Trees=50	PRECISION	0.096	0.029
O15438	Transporter	13	14	10	9990	RFC	Trees=500	PRECISION	0.050	0.075
O15438	Transporter	13	14	10	9990	SVM	C=1.0E00	PRECISION	0.000	0.000
O15438	Transporter	13	14	10	9990	SVM	C=1.0E+02	PRECISION	0.000	0.000
O15438	Transporter	13	14	10	9990	SVM	C=1.0E-02	PRECISION	0.000	0.000
O15438	Transporter	13	14	10	9990	BNB	Alpha=1.0	PRECISION	0.000	0.000
O75751	Transporter	13	14	0	10000	BNB	Alpha=0.1	PRECISION	0.000	0.000
O15438	Transporter	13	14	10	9990	RFC	Trees=5	RECALL	0.200	0.000
O15438	Transporter	13	14	10	9990	RFC	Trees=50	RECALL	0.400	0.100
O15438	Transporter	13	14	10	9990	RFC	Trees=500	RECALL	0.400	0.200
O15438	Transporter	13	14	10	9990	SVM	C=1.0E00	RECALL	0.000	0.000
O15438	Transporter	13	14	10	9990	SVM	C=1.0E+02	RECALL	0.000	0.000
O15438	Transporter	13	14	10	9990	SVM	C=1.0E-02	RECALL	0.000	0.000
O15438	Transporter	13	14	10	9990	BNB	Alpha=1.0	RECALL	0.000	0.000
O75751	Transporter	13	14	0	10000	BNB	Alpha=0.1	RECALL	0.000	0.000
O15438	Transporter	13	14	10	9990	RFC	Trees=5	FSCORE	0.050	0.000
O15438	Transporter	13	14	10	9990	RFC	Trees=50	FSCORE	0.150	0.044
O15438	Transporter	13	14	10	9990	RFC	Trees=500	FSCORE	0.089	0.107
O15438	Transporter	13	14	10	9990	SVM	C=1.0E00	FSCORE	0.000	0.000
O15438	Transporter	13	14	10	9990	SVM	C=1.0E+02	FSCORE	0.000	0.000
O15438	Transporter	13	14	10	9990	SVM	C=1.0E-02	FSCORE	0.000	0.000
O15438	Transporter	13	14	10	9990	BNB	Alpha=1.0	FSCORE	0.000	0.000
O75751	Transporter	13	14	0	10000	BNB	Alpha=0.1	FSCORE	0.000	0.000
P23945	GPCR	55	56	10000	0	RFC	Trees=5	PR-AUC	0.976	0.854
P23945	GPCR	55	56	10000	0	RFC	Trees=50	PR-AUC	0.979	0.949
P23945	GPCR	55	56	10000	0	RFC	Trees=500	PR-AUC	0.973	0.955
P23945	GPCR	55	56	10000	0	SVM	C=1.0E00	PR-AUC	0.989	0.968
P23945	GPCR	55	56	10000	0	SVM	C=1.0E+02	PR-AUC	0.989	0.968
P23945	GPCR	55	56	10000	0	SVM	C=1.0E-02	PR-AUC	0.944	0.908
P23945	GPCR	55	56	10000	0	BNB	Alpha=1.0	PR-AUC	0.738	0.702
O15438	Transporter	13	14	10	9990	BNB	Alpha=0.1	PR-AUC	0.259	0.154
P23945	GPCR	55	56	10000	0	RFC	Trees=5	BEDROC	0.987	0.892
P23945	GPCR	55	56	10000	0	RFC	Trees=50	BEDROC	0.985	0.964
P23945	GPCR	55	56	10000	0	RFC	Trees=500	BEDROC	0.980	0.968
P23945	GPCR	55	56	10000	0	SVM	C=1.0E00	BEDROC	0.999	0.978
P23945	GPCR	55	56	10000	0	SVM	C=1.0E+02	BEDROC	0.999	0.978
P23945	GPCR	55	56	10000	0	SVM	C=1.0E-02	BEDROC	0.984	0.965
P23945	GPCR	55	56	10000	0	BNB	Alpha=1.0	BEDROC	0.995	0.993
O15438	Transporter	13	14	10	9990	BNB	Alpha=0.1	BEDROC	0.680	0.469
P23945	GPCR	55	56	10000	0	RFC	Trees=5	PRECISION	0.834	0.819
P23945	GPCR	55	56	10000	0	RFC	Trees=50	PRECISION	1.000	1.000
P23945	GPCR	55	56	10000	0	RFC	Trees=500	PRECISION	1.000	1.000
P23945	GPCR	55	56	10000	0	SVM	C=1.0E00	PRECISION	1.000	1.000
P23945	GPCR	55	56	10000	0	SVM	C=1.0E+02	PRECISION	0.400	0.400
P23945	GPCR	55	56	10000	0	SVM	C=1.0E-02	PRECISION	1.000	1.000
P23945	GPCR	55	56	10000	0	BNB	Alpha=1.0	PRECISION	1.000	1.000
O15438	Transporter	13	14	10	9990	BNB	Alpha=0.1	PRECISION	0.000	0.000
P23945	GPCR	55	56	10000	0	RFC	Trees=5	RECALL	0.911	0.844
P23945	GPCR	55	56	10000	0	RFC	Trees=50	RECALL	0.911	0.889
P23945	GPCR	55	56	10000	0	RFC	Trees=500	RECALL	0.911	0.889
P23945	GPCR	55	56	10000	0	SVM	C=1.0E00	RECALL	0.911	0.889
P23945	GPCR	55	56	10000	0	SVM	C=1.0E+02	RECALL	0.222	0.222
P23945	GPCR	55	56	10000	0	SVM	C=1.0E-02	RECALL	0.756	0.733
P23945	GPCR	55	56	10000	0	BNB	Alpha=1.0	RECALL	0.911	0.889
O15438	Transporter	13	14	10	9990	BNB	Alpha=0.1	RECALL	0.000	0.000
P23945	GPCR	55	56	10000	0	RFC	Trees=5	FSCORE	0.853	0.805
P23945	GPCR	55	56	10000	0	RFC	Trees=50	FSCORE	0.951	0.940
P23945	GPCR	55	56	10000	0	RFC	Trees=500	FSCORE	0.951	0.940
P23945	GPCR	55	56	10000	0	SVM	C=1.0E00	FSCORE	0.951	0.940
P23945	GPCR	55	56	10000	0	SVM	C=1.0E+02	FSCORE	0.261	0.275
P23945	GPCR	55	56	10000	0	SVM	C=1.0E-02	FSCORE	0.838	0.835
P23945	GPCR	55	56	10000	0	BNB	Alpha=1.0	FSCORE	0.951	0.940
O15438	Transporter	13	14	10	9990	BNB	Alpha=0.1	FSCORE	0.000	0.000
P15144	Protease	137	138	1	9999	RFC	Trees=5	PR-AUC	0.858	0.900
P15144	Protease	137	138	1	9999	RFC	Trees=50	PR-AUC	0.926	0.948
P15144	Protease	137	138	1	9999	RFC	Trees=500	PR-AUC	0.932	0.949
P15144	Protease	137	138	1	9999	SVM	C=1.0E00	PR-AUC	0.922	0.925
P15144	Protease	137	138	1	9999	SVM	C=1.0E+02	PR-AUC	0.921	0.926
P15144	Protease	137	138	1	9999	SVM	C=1.0E-02	PR-AUC	0.882	0.879
P15144	Protease	137	138	1	9999	BNB	Alpha=1.0	PR-AUC	0.421	0.433
O60551	Transferases	13	15	10000	0	BNB	Alpha=0.1	PR-AUC	0.867	0.867
P15144	Protease	137	138	1	9999	RFC	Trees=5	BEDROC	0.913	0.950
P15144	Protease	137	138	1	9999	RFC	Trees=50	BEDROC	0.952	0.974
P15144	Protease	137	138	1	9999	RFC	Trees=500	BEDROC	0.958	0.974
P15144	Protease	137	138	1	9999	SVM	C=1.0E00	BEDROC	0.952	0.954
P15144	Protease	137	138	1	9999	SVM	C=1.0E+02	BEDROC	0.950	0.954
P15144	Protease	137	138	1	9999	SVM	C=1.0E-02	BEDROC	0.935	0.931
P15144	Protease	137	138	1	9999	BNB	Alpha=1.0	BEDROC	0.738	0.770
O60551	Transferases	13	15	10000	0	BNB	Alpha=0.1	BEDROC	0.993	0.993
P15144	Protease	137	138	1	9999	RFC	Trees=5	PRECISION	0.710	0.770
P15144	Protease	137	138	1	9999	RFC	Trees=50	PRECISION	0.829	0.832
P15144	Protease	137	138	1	9999	RFC	Trees=500	PRECISION	0.807	0.853
P15144	Protease	137	138	1	9999	SVM	C=1.0E00	PRECISION	0.567	0.597
P15144	Protease	137	138	1	9999	SVM	C=1.0E+02	PRECISION	0.120	0.100
P15144	Protease	137	138	1	9999	SVM	C=1.0E-02	PRECISION	0.978	0.979
P15144	Protease	137	138	1	9999	BNB	Alpha=1.0	PRECISION	0.980	0.981
O60551	Transferases	13	15	10000	0	BNB	Alpha=0.1	PRECISION	1.000	1.000
P15144	Protease	137	138	1	9999	RFC	Trees=5	RECALL	0.864	0.843
P15144	Protease	137	138	1	9999	RFC	Trees=50	RECALL	0.891	0.887
P15144	Protease	137	138	1	9999	RFC	Trees=500	RECALL	0.900	0.896
P15144	Protease	137	138	1	9999	SVM	C=1.0E00	RECALL	0.755	0.722
P15144	Protease	137	138	1	9999	SVM	C=1.0E+02	RECALL	0.027	0.017
P15144	Protease	137	138	1	9999	SVM	C=1.0E-02	RECALL	0.664	0.643
P15144	Protease	137	138	1	9999	BNB	Alpha=1.0	RECALL	0.736	0.730
O60551	Transferases	13	15	10000	0	BNB	Alpha=0.1	RECALL	0.500	0.500
P15144	Protease	137	138	1	9999	RFC	Trees=5	FSCORE	0.778	0.804
P15144	Protease	137	138	1	9999	RFC	Trees=50	FSCORE	0.857	0.854
P15144	Protease	137	138	1	9999	RFC	Trees=500	FSCORE	0.847	0.870
P15144	Protease	137	138	1	9999	SVM	C=1.0E00	FSCORE	0.632	0.630
P15144	Protease	137	138	1	9999	SVM	C=1.0E+02	FSCORE	0.044	0.030
P15144	Protease	137	138	1	9999	SVM	C=1.0E-02	FSCORE	0.786	0.767
P15144	Protease	137	138	1	9999	BNB	Alpha=1.0	FSCORE	0.835	0.829
O60551	Transferases	13	15	10000	0	BNB	Alpha=0.1	FSCORE	0.667	0.667
P31153	Transferases	15	16	0	10000	RFC	Trees=5	PR-AUC	0.919	0.904
P31153	Transferases	15	16	0	10000	RFC	Trees=50	PR-AUC	1.000	0.902
P31153	Transferases	15	16	0	10000	RFC	Trees=500	PR-AUC	1.000	0.901
P31153	Transferases	15	16	0	10000	SVM	C=1.0E00	PR-AUC	1.000	0.900
P31153	Transferases	15	16	0	10000	SVM	C=1.0E+02	PR-AUC	1.000	0.900
P31153	Transferases	15	16	0	10000	SVM	C=1.0E-02	PR-AUC	1.000	0.900
P31153	Transferases	15	16	0	10000	BNB	Alpha=1.0	PR-AUC	0.501	0.501
P11926	Lyases	13	30	2	9998	BNB	Alpha=0.1	PR-AUC	0.709	0.474
P31153	Transferases	15	16	0	10000	RFC	Trees=5	BEDROC	0.958	0.926
P31153	Transferases	15	16	0	10000	RFC	Trees=50	BEDROC	1.000	0.906
P31153	Transferases	15	16	0	10000	RFC	Trees=500	BEDROC	1.000	0.906
P31153	Transferases	15	16	0	10000	SVM	C=1.0E00	BEDROC	1.000	0.901
P31153	Transferases	15	16	0	10000	SVM	C=1.0E+02	BEDROC	1.000	0.901
P31153	Transferases	15	16	0	10000	SVM	C=1.0E-02	BEDROC	1.000	0.901
P31153	Transferases	15	16	0	10000	BNB	Alpha=1.0	BEDROC	1.000	1.000
P11926	Lyases	13	30	2	9998	BNB	Alpha=0.1	BEDROC	0.963	0.808
P31153	Transferases	15	16	0	10000	RFC	Trees=5	PRECISION	1.000	1.000
P31153	Transferases	15	16	0	10000	RFC	Trees=50	PRECISION	1.000	0.800
P31153	Transferases	15	16	0	10000	RFC	Trees=500	PRECISION	1.000	0.800
P31153	Transferases	15	16	0	10000	SVM	C=1.0E00	PRECISION	0.800	1.000
P31153	Transferases	15	16	0	10000	SVM	C=1.0E+02	PRECISION	0.000	0.000
P31153	Transferases	15	16	0	10000	SVM	C=1.0E-02	PRECISION	0.600	1.000
P31153	Transferases	15	16	0	10000	BNB	Alpha=1.0	PRECISION	1.000	1.000
P11926	Lyases	13	30	2	9998	BNB	Alpha=0.1	PRECISION	0.800	0.600
P31153	Transferases	15	16	0	10000	RFC	Trees=5	RECALL	0.800	0.800
P31153	Transferases	15	16	0	10000	RFC	Trees=50	RECALL	0.900	0.700
P31153	Transferases	15	16	0	10000	RFC	Trees=500	RECALL	0.900	0.700
P31153	Transferases	15	16	0	10000	SVM	C=1.0E00	RECALL	0.800	0.800
P31153	Transferases	15	16	0	10000	SVM	C=1.0E+02	RECALL	0.000	0.000
P31153	Transferases	15	16	0	10000	SVM	C=1.0E-02	RECALL	0.400	0.600
P31153	Transferases	15	16	0	10000	BNB	Alpha=1.0	RECALL	1.000	0.900
P11926	Lyases	13	30	2	9998	BNB	Alpha=0.1	RECALL	0.400	0.200
P31153	Transferases	15	16	0	10000	RFC	Trees=5	FSCORE	0.867	0.867
P31153	Transferases	15	16	0	10000	RFC	Trees=50	FSCORE	0.933	0.733
P31153	Transferases	15	16	0	10000	RFC	Trees=500	FSCORE	0.933	0.733
P31153	Transferases	15	16	0	10000	SVM	C=1.0E00	FSCORE	0.800	0.867
P31153	Transferases	15	16	0	10000	SVM	C=1.0E+02	FSCORE	0.000	0.000
P31153	Transferases	15	16	0	10000	SVM	C=1.0E-02	FSCORE	0.467	0.733
P31153	Transferases	15	16	0	10000	BNB	Alpha=1.0	FSCORE	1.000	0.933
P11926	Lyases	13	30	2	9998	BNB	Alpha=0.1	FSCORE	0.533	0.295
P07437	Other	238	239	10000	0	RFC	Trees=5	PR-AUC	0.855	0.851
P07437	Other	238	239	10000	0	RFC	Trees=50	PR-AUC	0.887	0.885
P07437	Other	238	239	10000	0	RFC	Trees=500	PR-AUC	0.900	0.889
P07437	Other	238	239	10000	0	SVM	C=1.0E00	PR-AUC	0.893	0.888
P07437	Other	238	239	10000	0	SVM	C=1.0E+02	PR-AUC	0.893	0.888
P07437	Other	238	239	10000	0	SVM	C=1.0E-02	PR-AUC	0.812	0.815
P07437	Other	238	239	10000	0	BNB	Alpha=1.0	PR-AUC	0.710	0.709
Q15825	Ion_Channel	13	121	0	10000	BNB	Alpha=0.1	PR-AUC	0.600	0.755
P07437	Other	238	239	10000	0	RFC	Trees=5	BEDROC	0.937	0.930
P07437	Other	238	239	10000	0	RFC	Trees=50	BEDROC	0.948	0.948
P07437	Other	238	239	10000	0	RFC	Trees=500	BEDROC	0.954	0.950
P07437	Other	238	239	10000	0	SVM	C=1.0E00	BEDROC	0.928	0.925
P07437	Other	238	239	10000	0	SVM	C=1.0E+02	BEDROC	0.929	0.925
P07437	Other	238	239	10000	0	SVM	C=1.0E-02	BEDROC	0.874	0.875
P07437	Other	238	239	10000	0	BNB	Alpha=1.0	BEDROC	0.847	0.841
Q15825	Ion_Channel	13	121	0	10000	BNB	Alpha=0.1	BEDROC	0.798	0.888
P07437	Other	238	239	10000	0	RFC	Trees=5	PRECISION	0.693	0.738
P07437	Other	238	239	10000	0	RFC	Trees=50	PRECISION	0.717	0.750
P07437	Other	238	239	10000	0	RFC	Trees=500	PRECISION	0.734	0.752
P07437	Other	238	239	10000	0	SVM	C=1.0E00	PRECISION	0.870	0.877
P07437	Other	238	239	10000	0	SVM	C=1.0E+02	PRECISION	0.857	0.851
P07437	Other	238	239	10000	0	SVM	C=1.0E-02	PRECISION	0.924	0.924
P07437	Other	238	239	10000	0	BNB	Alpha=1.0	PRECISION	0.963	0.973
Q15825	Ion_Channel	13	121	0	10000	BNB	Alpha=0.1	PRECISION	0.800	0.875
P07437	Other	238	239	10000	0	RFC	Trees=5	RECALL	0.810	0.815
P07437	Other	238	239	10000	0	RFC	Trees=50	RECALL	0.836	0.851
P07437	Other	238	239	10000	0	RFC	Trees=500	RECALL	0.851	0.841
P07437	Other	238	239	10000	0	SVM	C=1.0E00	RECALL	0.626	0.626
P07437	Other	238	239	10000	0	SVM	C=1.0E+02	RECALL	0.482	0.472
P07437	Other	238	239	10000	0	SVM	C=1.0E-02	RECALL	0.626	0.621
P07437	Other	238	239	10000	0	BNB	Alpha=1.0	RECALL	0.677	0.677
Q15825	Ion_Channel	13	121	0	10000	BNB	Alpha=0.1	RECALL	0.500	0.600
P07437	Other	238	239	10000	0	RFC	Trees=5	FSCORE	0.741	0.774
P07437	Other	238	239	10000	0	RFC	Trees=50	FSCORE	0.766	0.797
P07437	Other	238	239	10000	0	RFC	Trees=500	FSCORE	0.783	0.793
P07437	Other	238	239	10000	0	SVM	C=1.0E00	FSCORE	0.722	0.724
P07437	Other	238	239	10000	0	SVM	C=1.0E+02	FSCORE	0.560	0.554
P07437	Other	238	239	10000	0	SVM	C=1.0E-02	FSCORE	0.737	0.734
P07437	Other	238	239	10000	0	BNB	Alpha=1.0	FSCORE	0.786	0.789
Q15825	Ion_Channel	13	121	0	10000	BNB	Alpha=0.1	FSCORE	0.600	0.703
P50570	Hydrolases	14	15	10000	0	RFC	Trees=5	PR-AUC	0.901	0.828
P50570	Hydrolases	14	15	10000	0	RFC	Trees=50	PR-AUC	0.828	0.829
P50570	Hydrolases	14	15	10000	0	RFC	Trees=500	PR-AUC	0.828	0.826
P50570	Hydrolases	14	15	10000	0	SVM	C=1.0E00	PR-AUC	0.817	0.812
P50570	Hydrolases	14	15	10000	0	SVM	C=1.0E+02	PR-AUC	0.817	0.811
P50570	Hydrolases	14	15	10000	0	SVM	C=1.0E-02	PR-AUC	0.810	0.741
P50570	Hydrolases	14	15	10000	0	BNB	Alpha=1.0	PR-AUC	0.501	0.501
P23416	Ion_Channel	14	15	0	10000	BNB	Alpha=0.1	PR-AUC	0.754	0.847
P50570	Hydrolases	14	15	10000	0	RFC	Trees=5	BEDROC	0.906	0.922
P50570	Hydrolases	14	15	10000	0	RFC	Trees=50	BEDROC	0.904	0.877
P50570	Hydrolases	14	15	10000	0	RFC	Trees=500	BEDROC	0.904	0.864
P50570	Hydrolases	14	15	10000	0	SVM	C=1.0E00	BEDROC	0.898	0.939
P50570	Hydrolases	14	15	10000	0	SVM	C=1.0E+02	BEDROC	0.898	0.935
P50570	Hydrolases	14	15	10000	0	SVM	C=1.0E-02	BEDROC	0.896	0.948
P50570	Hydrolases	14	15	10000	0	BNB	Alpha=1.0	BEDROC	1.000	1.000
P23416	Ion_Channel	14	15	0	10000	BNB	Alpha=0.1	BEDROC	0.967	0.968
P50570	Hydrolases	14	15	10000	0	RFC	Trees=5	PRECISION	0.756	0.933
P50570	Hydrolases	14	15	10000	0	RFC	Trees=50	PRECISION	0.773	1.000
P50570	Hydrolases	14	15	10000	0	RFC	Trees=500	PRECISION	0.773	1.000
P50570	Hydrolases	14	15	10000	0	SVM	C=1.0E00	PRECISION	0.600	0.800
P50570	Hydrolases	14	15	10000	0	SVM	C=1.0E+02	PRECISION	0.000	0.000
P50570	Hydrolases	14	15	10000	0	SVM	C=1.0E-02	PRECISION	0.600	0.800
P50570	Hydrolases	14	15	10000	0	BNB	Alpha=1.0	PRECISION	0.600	0.800
P23416	Ion_Channel	14	15	0	10000	BNB	Alpha=0.1	PRECISION	1.000	0.800
P50570	Hydrolases	14	15	10000	0	RFC	Trees=5	RECALL	0.900	0.800
P50570	Hydrolases	14	15	10000	0	RFC	Trees=50	RECALL	1.000	0.800
P50570	Hydrolases	14	15	10000	0	RFC	Trees=500	RECALL	1.000	0.800
P50570	Hydrolases	14	15	10000	0	SVM	C=1.0E00	RECALL	0.400	0.600
P50570	Hydrolases	14	15	10000	0	SVM	C=1.0E+02	RECALL	0.000	0.000
P50570	Hydrolases	14	15	10000	0	SVM	C=1.0E-02	RECALL	0.400	0.600
P50570	Hydrolases	14	15	10000	0	BNB	Alpha=1.0	RECALL	0.400	0.700
P23416	Ion_Channel	14	15	0	10000	BNB	Alpha=0.1	RECALL	0.600	0.500
P50570	Hydrolases	14	15	10000	0	RFC	Trees=5	FSCORE	0.796	0.827
P50570	Hydrolases	14	15	10000	0	RFC	Trees=50	FSCORE	0.827	0.867
P50570	Hydrolases	14	15	10000	0	RFC	Trees=500	FSCORE	0.827	0.867
P50570	Hydrolases	14	15	10000	0	SVM	C=1.0E00	FSCORE	0.467	0.667
P50570	Hydrolases	14	15	10000	0	SVM	C=1.0E+02	FSCORE	0.000	0.000
P50570	Hydrolases	14	15	10000	0	SVM	C=1.0E-02	FSCORE	0.467	0.667
P50570	Hydrolases	14	15	10000	0	BNB	Alpha=1.0	FSCORE	0.467	0.733
P23416	Ion_Channel	14	15	0	10000	BNB	Alpha=0.1	FSCORE	0.733	0.600
P05089	Hydrolases	47	48	2	9998	RFC	Trees=5	PR-AUC	0.949	0.921
P05089	Hydrolases	47	48	2	9998	RFC	Trees=50	PR-AUC	0.966	0.956
P05089	Hydrolases	47	48	2	9998	RFC	Trees=500	PR-AUC	0.966	0.982
P05089	Hydrolases	47	48	2	9998	SVM	C=1.0E00	PR-AUC	0.953	0.978
P05089	Hydrolases	47	48	2	9998	SVM	C=1.0E+02	PR-AUC	0.956	0.983
P05089	Hydrolases	47	48	2	9998	SVM	C=1.0E-02	PR-AUC	0.934	0.924
P05089	Hydrolases	47	48	2	9998	BNB	Alpha=1.0	PR-AUC	0.718	0.659
P50570	Hydrolases	14	15	10000	0	BNB	Alpha=0.1	PR-AUC	0.900	0.843
P05089	Hydrolases	47	48	2	9998	RFC	Trees=5	BEDROC	0.961	0.944
P05089	Hydrolases	47	48	2	9998	RFC	Trees=50	BEDROC	0.974	0.966
P05089	Hydrolases	47	48	2	9998	RFC	Trees=500	BEDROC	0.974	0.988
P05089	Hydrolases	47	48	2	9998	SVM	C=1.0E00	BEDROC	0.978	0.997
P05089	Hydrolases	47	48	2	9998	SVM	C=1.0E+02	BEDROC	0.982	0.998
P05089	Hydrolases	47	48	2	9998	SVM	C=1.0E-02	BEDROC	0.949	0.942
P05089	Hydrolases	47	48	2	9998	BNB	Alpha=1.0	BEDROC	0.999	0.997
P50570	Hydrolases	14	15	10000	0	BNB	Alpha=0.1	BEDROC	1.000	0.958
P05089	Hydrolases	47	48	2	9998	RFC	Trees=5	PRECISION	1.000	1.000
P05089	Hydrolases	47	48	2	9998	RFC	Trees=50	PRECISION	1.000	1.000
P05089	Hydrolases	47	48	2	9998	RFC	Trees=500	PRECISION	1.000	1.000
P05089	Hydrolases	47	48	2	9998	SVM	C=1.0E00	PRECISION	1.000	1.000
P05089	Hydrolases	47	48	2	9998	SVM	C=1.0E+02	PRECISION	0.200	0.400
P05089	Hydrolases	47	48	2	9998	SVM	C=1.0E-02	PRECISION	1.000	1.000
P05089	Hydrolases	47	48	2	9998	BNB	Alpha=1.0	PRECISION	1.000	1.000
P50570	Hydrolases	14	15	10000	0	BNB	Alpha=0.1	PRECISION	0.600	0.800
P05089	Hydrolases	47	48	2	9998	RFC	Trees=5	RECALL	0.943	0.900
P05089	Hydrolases	47	48	2	9998	RFC	Trees=50	RECALL	0.914	0.900
P05089	Hydrolases	47	48	2	9998	RFC	Trees=500	RECALL	0.914	0.900
P05089	Hydrolases	47	48	2	9998	SVM	C=1.0E00	RECALL	0.914	0.900
P05089	Hydrolases	47	48	2	9998	SVM	C=1.0E+02	RECALL	0.171	0.175
P05089	Hydrolases	47	48	2	9998	SVM	C=1.0E-02	RECALL	0.886	0.850
P05089	Hydrolases	47	48	2	9998	BNB	Alpha=1.0	RECALL	0.886	0.875
P50570	Hydrolases	14	15	10000	0	BNB	Alpha=0.1	RECALL	0.400	0.700
P05089	Hydrolases	47	48	2	9998	RFC	Trees=5	FSCORE	0.967	0.945
P05089	Hydrolases	47	48	2	9998	RFC	Trees=50	FSCORE	0.951	0.945
P05089	Hydrolases	47	48	2	9998	RFC	Trees=500	FSCORE	0.951	0.945
P05089	Hydrolases	47	48	2	9998	SVM	C=1.0E00	FSCORE	0.951	0.945
P05089	Hydrolases	47	48	2	9998	SVM	C=1.0E+02	FSCORE	0.185	0.216
P05089	Hydrolases	47	48	2	9998	SVM	C=1.0E-02	FSCORE	0.930	0.912
P05089	Hydrolases	47	48	2	9998	BNB	Alpha=1.0	FSCORE	0.936	0.931
P50570	Hydrolases	14	15	10000	0	BNB	Alpha=0.1	FSCORE	0.467	0.733
P23280	Lyases	198	199	8	9992	RFC	Trees=5	PR-AUC	0.887	0.887
P23280	Lyases	198	199	8	9992	RFC	Trees=50	PR-AUC	0.936	0.940
P23280	Lyases	198	199	8	9992	RFC	Trees=500	PR-AUC	0.945	0.942
P23280	Lyases	198	199	8	9992	SVM	C=1.0E00	PR-AUC	0.821	0.815
P23280	Lyases	198	199	8	9992	SVM	C=1.0E+02	PR-AUC	0.820	0.811
P23280	Lyases	198	199	8	9992	SVM	C=1.0E-02	PR-AUC	0.799	0.790
P23280	Lyases	198	199	8	9992	BNB	Alpha=1.0	PR-AUC	0.572	0.585
Q14973	Transporter	14	16	0	10000	BNB	Alpha=0.1	PR-AUC	0.809	0.712
P23280	Lyases	198	199	8	9992	RFC	Trees=5	BEDROC	0.956	0.950
P23280	Lyases	198	199	8	9992	RFC	Trees=50	BEDROC	0.974	0.976
P23280	Lyases	198	199	8	9992	RFC	Trees=500	BEDROC	0.980	0.977
P23280	Lyases	198	199	8	9992	SVM	C=1.0E00	BEDROC	0.901	0.900
P23280	Lyases	198	199	8	9992	SVM	C=1.0E+02	BEDROC	0.901	0.899
P23280	Lyases	198	199	8	9992	SVM	C=1.0E-02	BEDROC	0.886	0.886
P23280	Lyases	198	199	8	9992	BNB	Alpha=1.0	BEDROC	0.778	0.788
Q14973	Transporter	14	16	0	10000	BNB	Alpha=0.1	BEDROC	0.977	0.960
P23280	Lyases	198	199	8	9992	RFC	Trees=5	PRECISION	0.675	0.696
P23280	Lyases	198	199	8	9992	RFC	Trees=50	PRECISION	0.781	0.789
P23280	Lyases	198	199	8	9992	RFC	Trees=500	PRECISION	0.793	0.808
P23280	Lyases	198	199	8	9992	SVM	C=1.0E00	PRECISION	0.866	0.842
P23280	Lyases	198	199	8	9992	SVM	C=1.0E+02	PRECISION	0.697	0.704
P23280	Lyases	198	199	8	9992	SVM	C=1.0E-02	PRECISION	0.898	0.888
P23280	Lyases	198	199	8	9992	BNB	Alpha=1.0	PRECISION	0.903	0.883
Q14973	Transporter	14	16	0	10000	BNB	Alpha=0.1	PRECISION	0.800	0.600
P23280	Lyases	198	199	8	9992	RFC	Trees=5	RECALL	0.836	0.885
P23280	Lyases	198	199	8	9992	RFC	Trees=50	RECALL	0.915	0.921
P23280	Lyases	198	199	8	9992	RFC	Trees=500	RECALL	0.921	0.921
P23280	Lyases	198	199	8	9992	SVM	C=1.0E00	RECALL	0.564	0.564
P23280	Lyases	198	199	8	9992	SVM	C=1.0E+02	RECALL	0.315	0.321
P23280	Lyases	198	199	8	9992	SVM	C=1.0E-02	RECALL	0.582	0.582
P23280	Lyases	198	199	8	9992	BNB	Alpha=1.0	RECALL	0.624	0.630
Q14973	Transporter	14	16	0	10000	BNB	Alpha=0.1	RECALL	0.600	0.500
P23280	Lyases	198	199	8	9992	RFC	Trees=5	FSCORE	0.746	0.771
P23280	Lyases	198	199	8	9992	RFC	Trees=50	FSCORE	0.836	0.848
P23280	Lyases	198	199	8	9992	RFC	Trees=500	FSCORE	0.846	0.860
P23280	Lyases	198	199	8	9992	SVM	C=1.0E00	FSCORE	0.674	0.665
P23280	Lyases	198	199	8	9992	SVM	C=1.0E+02	FSCORE	0.419	0.427
P23280	Lyases	198	199	8	9992	SVM	C=1.0E-02	FSCORE	0.703	0.700
P23280	Lyases	198	199	8	9992	BNB	Alpha=1.0	FSCORE	0.737	0.734
Q14973	Transporter	14	16	0	10000	BNB	Alpha=0.1	FSCORE	0.667	0.533
P09923	Hydrolases	83	84	10000	0	RFC	Trees=5	PR-AUC	0.235	0.181
P09923	Hydrolases	83	84	10000	0	RFC	Trees=50	PR-AUC	0.278	0.291
P09923	Hydrolases	83	84	10000	0	RFC	Trees=500	PR-AUC	0.305	0.324
P09923	Hydrolases	83	84	10000	0	SVM	C=1.0E00	PR-AUC	0.241	0.232
P09923	Hydrolases	83	84	10000	0	SVM	C=1.0E+02	PR-AUC	0.239	0.225
P09923	Hydrolases	83	84	10000	0	SVM	C=1.0E-02	PR-AUC	0.151	0.138
P09923	Hydrolases	83	84	10000	0	BNB	Alpha=1.0	PR-AUC	0.281	0.279
O95342	Transporter	14	19	2	9998	BNB	Alpha=0.1	PR-AUC	0.042	0.300
P09923	Hydrolases	83	84	10000	0	RFC	Trees=5	BEDROC	0.316	0.279
P09923	Hydrolases	83	84	10000	0	RFC	Trees=50	BEDROC	0.353	0.381
P09923	Hydrolases	83	84	10000	0	RFC	Trees=500	BEDROC	0.397	0.420
P09923	Hydrolases	83	84	10000	0	SVM	C=1.0E00	BEDROC	0.535	0.498
P09923	Hydrolases	83	84	10000	0	SVM	C=1.0E+02	BEDROC	0.534	0.496
P09923	Hydrolases	83	84	10000	0	SVM	C=1.0E-02	BEDROC	0.476	0.446
P09923	Hydrolases	83	84	10000	0	BNB	Alpha=1.0	BEDROC	0.638	0.667
O95342	Transporter	14	19	2	9998	BNB	Alpha=0.1	BEDROC	0.527	0.860
P09923	Hydrolases	83	84	10000	0	RFC	Trees=5	PRECISION	0.154	0.165
P09923	Hydrolases	83	84	10000	0	RFC	Trees=50	PRECISION	0.189	0.228
P09923	Hydrolases	83	84	10000	0	RFC	Trees=500	PRECISION	0.199	0.247
P09923	Hydrolases	83	84	10000	0	SVM	C=1.0E00	PRECISION	0.000	0.000
P09923	Hydrolases	83	84	10000	0	SVM	C=1.0E+02	PRECISION	0.000	0.000
P09923	Hydrolases	83	84	10000	0	SVM	C=1.0E-02	PRECISION	0.200	0.200
P09923	Hydrolases	83	84	10000	0	BNB	Alpha=1.0	PRECISION	0.000	0.200
O95342	Transporter	14	19	2	9998	BNB	Alpha=0.1	PRECISION	0.000	0.000
P09923	Hydrolases	83	84	10000	0	RFC	Trees=5	RECALL	0.446	0.486
P09923	Hydrolases	83	84	10000	0	RFC	Trees=50	RECALL	0.615	0.529
P09923	Hydrolases	83	84	10000	0	RFC	Trees=500	RECALL	0.662	0.643
P09923	Hydrolases	83	84	10000	0	SVM	C=1.0E00	RECALL	0.000	0.000
P09923	Hydrolases	83	84	10000	0	SVM	C=1.0E+02	RECALL	0.000	0.000
P09923	Hydrolases	83	84	10000	0	SVM	C=1.0E-02	RECALL	0.015	0.014
P09923	Hydrolases	83	84	10000	0	BNB	Alpha=1.0	RECALL	0.000	0.014
O95342	Transporter	14	19	2	9998	BNB	Alpha=0.1	RECALL	0.000	0.000
P09923	Hydrolases	83	84	10000	0	RFC	Trees=5	FSCORE	0.227	0.245
P09923	Hydrolases	83	84	10000	0	RFC	Trees=50	FSCORE	0.289	0.304
P09923	Hydrolases	83	84	10000	0	RFC	Trees=500	FSCORE	0.305	0.352
P09923	Hydrolases	83	84	10000	0	SVM	C=1.0E00	FSCORE	0.000	0.000
P09923	Hydrolases	83	84	10000	0	SVM	C=1.0E+02	FSCORE	0.000	0.000
P09923	Hydrolases	83	84	10000	0	SVM	C=1.0E-02	FSCORE	0.029	0.027
P09923	Hydrolases	83	84	10000	0	BNB	Alpha=1.0	FSCORE	0.000	0.027
O95342	Transporter	14	19	2	9998	BNB	Alpha=0.1	FSCORE	0.000	0.000
P23786	Transporter	115	116	0	10000	RFC	Trees=5	PR-AUC	0.963	0.961
P23786	Transporter	115	116	0	10000	RFC	Trees=50	PR-AUC	0.966	0.970
P23786	Transporter	115	116	0	10000	RFC	Trees=500	PR-AUC	0.966	0.968
P23786	Transporter	115	116	0	10000	SVM	C=1.0E00	PR-AUC	0.959	0.959
P23786	Transporter	115	116	0	10000	SVM	C=1.0E+02	PR-AUC	0.959	0.959
P23786	Transporter	115	116	0	10000	SVM	C=1.0E-02	PR-AUC	0.945	0.945
P23786	Transporter	115	116	0	10000	BNB	Alpha=1.0	PR-AUC	0.810	0.800
P08236	Hydrolases	14	22	10000	0	BNB	Alpha=0.1	PR-AUC	0.906	0.542
P23786	Transporter	115	116	0	10000	RFC	Trees=5	BEDROC	0.984	0.983
P23786	Transporter	115	116	0	10000	RFC	Trees=50	BEDROC	0.986	0.987
P23786	Transporter	115	116	0	10000	RFC	Trees=500	BEDROC	0.985	0.986
P23786	Transporter	115	116	0	10000	SVM	C=1.0E00	BEDROC	0.964	0.964
P23786	Transporter	115	116	0	10000	SVM	C=1.0E+02	BEDROC	0.964	0.964
P23786	Transporter	115	116	0	10000	SVM	C=1.0E-02	BEDROC	0.960	0.960
P23786	Transporter	115	116	0	10000	BNB	Alpha=1.0	BEDROC	0.969	0.959
P08236	Hydrolases	14	22	10000	0	BNB	Alpha=0.1	BEDROC	0.992	0.822
P23786	Transporter	115	116	0	10000	RFC	Trees=5	PRECISION	0.990	0.948
P23786	Transporter	115	116	0	10000	RFC	Trees=50	PRECISION	1.000	0.989
P23786	Transporter	115	116	0	10000	RFC	Trees=500	PRECISION	1.000	0.989
P23786	Transporter	115	116	0	10000	SVM	C=1.0E00	PRECISION	0.959	0.958
P23786	Transporter	115	116	0	10000	SVM	C=1.0E+02	PRECISION	0.789	0.800
P23786	Transporter	115	116	0	10000	SVM	C=1.0E-02	PRECISION	1.000	1.000
P23786	Transporter	115	116	0	10000	BNB	Alpha=1.0	PRECISION	1.000	1.000
P08236	Hydrolases	14	22	10000	0	BNB	Alpha=0.1	PRECISION	1.000	0.600
P23786	Transporter	115	116	0	10000	RFC	Trees=5	RECALL	0.926	0.916
P23786	Transporter	115	116	0	10000	RFC	Trees=50	RECALL	0.937	0.937
P23786	Transporter	115	116	0	10000	RFC	Trees=500	RECALL	0.937	0.947
P23786	Transporter	115	116	0	10000	SVM	C=1.0E00	RECALL	0.821	0.800
P23786	Transporter	115	116	0	10000	SVM	C=1.0E+02	RECALL	0.379	0.358
P23786	Transporter	115	116	0	10000	SVM	C=1.0E-02	RECALL	0.832	0.821
P23786	Transporter	115	116	0	10000	BNB	Alpha=1.0	RECALL	0.916	0.916
P08236	Hydrolases	14	22	10000	0	BNB	Alpha=0.1	RECALL	0.900	0.400
P23786	Transporter	115	116	0	10000	RFC	Trees=5	FSCORE	0.955	0.929
P23786	Transporter	115	116	0	10000	RFC	Trees=50	FSCORE	0.967	0.962
P23786	Transporter	115	116	0	10000	RFC	Trees=500	FSCORE	0.967	0.967
P23786	Transporter	115	116	0	10000	SVM	C=1.0E00	FSCORE	0.883	0.871
P23786	Transporter	115	116	0	10000	SVM	C=1.0E+02	FSCORE	0.457	0.445
P23786	Transporter	115	116	0	10000	SVM	C=1.0E-02	FSCORE	0.904	0.898
P23786	Transporter	115	116	0	10000	BNB	Alpha=1.0	FSCORE	0.953	0.953
P08236	Hydrolases	14	22	10000	0	BNB	Alpha=0.1	FSCORE	0.933	0.460
P30613	Kinase	16	17	284	9716	RFC	Trees=5	PR-AUC	0.867	0.760
P30613	Kinase	16	17	284	9716	RFC	Trees=50	PR-AUC	0.862	0.803
P30613	Kinase	16	17	284	9716	RFC	Trees=500	PR-AUC	0.860	0.803
P30613	Kinase	16	17	284	9716	SVM	C=1.0E00	PR-AUC	0.345	0.512
P30613	Kinase	16	17	284	9716	SVM	C=1.0E+02	PR-AUC	0.661	0.641
P30613	Kinase	16	17	284	9716	SVM	C=1.0E-02	PR-AUC	0.340	0.306
P30613	Kinase	16	17	284	9716	BNB	Alpha=1.0	PR-AUC	0.501	0.501
P06858	Lipase	14	26	3	9997	BNB	Alpha=0.1	PR-AUC	0.601	0.619
P30613	Kinase	16	17	284	9716	RFC	Trees=5	BEDROC	0.980	0.866
P30613	Kinase	16	17	284	9716	RFC	Trees=50	BEDROC	0.906	0.814
P30613	Kinase	16	17	284	9716	RFC	Trees=500	BEDROC	0.895	0.812
P30613	Kinase	16	17	284	9716	SVM	C=1.0E00	BEDROC	0.894	0.830
P30613	Kinase	16	17	284	9716	SVM	C=1.0E+02	BEDROC	0.915	0.800
P30613	Kinase	16	17	284	9716	SVM	C=1.0E-02	BEDROC	0.853	0.759
P30613	Kinase	16	17	284	9716	BNB	Alpha=1.0	BEDROC	1.000	1.000
P06858	Lipase	14	26	3	9997	BNB	Alpha=0.1	BEDROC	0.806	0.702
P30613	Kinase	16	17	284	9716	RFC	Trees=5	PRECISION	0.733	0.800
P30613	Kinase	16	17	284	9716	RFC	Trees=50	PRECISION	0.733	0.800
P30613	Kinase	16	17	284	9716	RFC	Trees=500	PRECISION	0.733	0.800
P30613	Kinase	16	17	284	9716	SVM	C=1.0E00	PRECISION	0.000	0.000
P30613	Kinase	16	17	284	9716	SVM	C=1.0E+02	PRECISION	0.000	0.000
P30613	Kinase	16	17	284	9716	SVM	C=1.0E-02	PRECISION	0.000	0.000
P30613	Kinase	16	17	284	9716	BNB	Alpha=1.0	PRECISION	0.000	0.000
P06858	Lipase	14	26	3	9997	BNB	Alpha=0.1	PRECISION	0.800	0.400
P30613	Kinase	16	17	284	9716	RFC	Trees=5	RECALL	0.900	0.800
P30613	Kinase	16	17	284	9716	RFC	Trees=50	RECALL	0.800	0.800
P30613	Kinase	16	17	284	9716	RFC	Trees=500	RECALL	0.900	0.800
P30613	Kinase	16	17	284	9716	SVM	C=1.0E00	RECALL	0.000	0.000
P30613	Kinase	16	17	284	9716	SVM	C=1.0E+02	RECALL	0.000	0.000
P30613	Kinase	16	17	284	9716	SVM	C=1.0E-02	RECALL	0.000	0.000
P30613	Kinase	16	17	284	9716	BNB	Alpha=1.0	RECALL	0.000	0.000
P06858	Lipase	14	26	3	9997	BNB	Alpha=0.1	RECALL	0.500	0.200
P30613	Kinase	16	17	284	9716	RFC	Trees=5	FSCORE	0.793	0.800
P30613	Kinase	16	17	284	9716	RFC	Trees=50	FSCORE	0.727	0.800
P30613	Kinase	16	17	284	9716	RFC	Trees=500	FSCORE	0.793	0.800
P30613	Kinase	16	17	284	9716	SVM	C=1.0E00	FSCORE	0.000	0.000
P30613	Kinase	16	17	284	9716	SVM	C=1.0E+02	FSCORE	0.000	0.000
P30613	Kinase	16	17	284	9716	SVM	C=1.0E-02	FSCORE	0.000	0.000
P30613	Kinase	16	17	284	9716	BNB	Alpha=1.0	FSCORE	0.000	0.000
P06858	Lipase	14	26	3	9997	BNB	Alpha=0.1	FSCORE	0.600	0.267
P20618	Protease	88	89	10000	0	RFC	Trees=5	PR-AUC	0.881	0.905
P20618	Protease	88	89	10000	0	RFC	Trees=50	PR-AUC	0.939	0.939
P20618	Protease	88	89	10000	0	RFC	Trees=500	PR-AUC	0.942	0.945
P20618	Protease	88	89	10000	0	SVM	C=1.0E00	PR-AUC	0.930	0.923
P20618	Protease	88	89	10000	0	SVM	C=1.0E+02	PR-AUC	0.930	0.923
P20618	Protease	88	89	10000	0	SVM	C=1.0E-02	PR-AUC	0.908	0.908
P20618	Protease	88	89	10000	0	BNB	Alpha=1.0	PR-AUC	0.629	0.642
Q92887	Transporter	14	29	11	9989	BNB	Alpha=0.1	PR-AUC	0.351	0.322
P20618	Protease	88	89	10000	0	RFC	Trees=5	BEDROC	0.928	0.943
P20618	Protease	88	89	10000	0	RFC	Trees=50	BEDROC	0.966	0.963
P20618	Protease	88	89	10000	0	RFC	Trees=500	BEDROC	0.966	0.967
P20618	Protease	88	89	10000	0	SVM	C=1.0E00	BEDROC	0.940	0.936
P20618	Protease	88	89	10000	0	SVM	C=1.0E+02	BEDROC	0.939	0.936
P20618	Protease	88	89	10000	0	SVM	C=1.0E-02	BEDROC	0.936	0.936
P20618	Protease	88	89	10000	0	BNB	Alpha=1.0	BEDROC	0.954	0.954
Q92887	Transporter	14	29	11	9989	BNB	Alpha=0.1	BEDROC	0.702	0.644
P20618	Protease	88	89	10000	0	RFC	Trees=5	PRECISION	0.830	0.774
P20618	Protease	88	89	10000	0	RFC	Trees=50	PRECISION	0.930	0.901
P20618	Protease	88	89	10000	0	RFC	Trees=500	PRECISION	0.940	0.929
P20618	Protease	88	89	10000	0	SVM	C=1.0E00	PRECISION	0.970	0.970
P20618	Protease	88	89	10000	0	SVM	C=1.0E+02	PRECISION	0.550	0.553
P20618	Protease	88	89	10000	0	SVM	C=1.0E-02	PRECISION	0.970	0.969
P20618	Protease	88	89	10000	0	BNB	Alpha=1.0	PRECISION	0.955	0.954
Q92887	Transporter	14	29	11	9989	BNB	Alpha=0.1	PRECISION	0.000	0.400
P20618	Protease	88	89	10000	0	RFC	Trees=5	RECALL	0.829	0.871
P20618	Protease	88	89	10000	0	RFC	Trees=50	RECALL	0.929	0.900
P20618	Protease	88	89	10000	0	RFC	Trees=500	RECALL	0.929	0.900
P20618	Protease	88	89	10000	0	SVM	C=1.0E00	RECALL	0.714	0.700
P20618	Protease	88	89	10000	0	SVM	C=1.0E+02	RECALL	0.257	0.286
P20618	Protease	88	89	10000	0	SVM	C=1.0E-02	RECALL	0.771	0.743
P20618	Protease	88	89	10000	0	BNB	Alpha=1.0	RECALL	0.771	0.729
Q92887	Transporter	14	29	11	9989	BNB	Alpha=0.1	RECALL	0.000	0.100
P20618	Protease	88	89	10000	0	RFC	Trees=5	FSCORE	0.811	0.816
P20618	Protease	88	89	10000	0	RFC	Trees=50	FSCORE	0.927	0.899
P20618	Protease	88	89	10000	0	RFC	Trees=500	FSCORE	0.929	0.912
P20618	Protease	88	89	10000	0	SVM	C=1.0E00	FSCORE	0.800	0.781
P20618	Protease	88	89	10000	0	SVM	C=1.0E+02	FSCORE	0.343	0.372
P20618	Protease	88	89	10000	0	SVM	C=1.0E-02	FSCORE	0.837	0.813
P20618	Protease	88	89	10000	0	BNB	Alpha=1.0	FSCORE	0.836	0.798
Q92887	Transporter	14	29	11	9989	BNB	Alpha=0.1	FSCORE	0.000	0.160
P06737	Transferases	465	466	0	10000	RFC	Trees=5	PR-AUC	0.974	0.984
P06737	Transferases	465	466	0	10000	RFC	Trees=50	PR-AUC	0.988	0.988
P06737	Transferases	465	466	0	10000	RFC	Trees=500	PR-AUC	0.989	0.989
P06737	Transferases	465	466	0	10000	SVM	C=1.0E00	PR-AUC	0.991	0.991
P06737	Transferases	465	466	0	10000	SVM	C=1.0E+02	PR-AUC	0.991	0.991
P06737	Transferases	465	466	0	10000	SVM	C=1.0E-02	PR-AUC	0.982	0.985
P06737	Transferases	465	466	0	10000	BNB	Alpha=1.0	PR-AUC	0.968	0.967
Q05901	Ion_Channel	14	98	0	10000	BNB	Alpha=0.1	PR-AUC	0.600	0.776
P06737	Transferases	465	466	0	10000	RFC	Trees=5	BEDROC	0.994	0.996
P06737	Transferases	465	466	0	10000	RFC	Trees=50	BEDROC	0.997	0.997
P06737	Transferases	465	466	0	10000	RFC	Trees=500	BEDROC	0.997	0.997
P06737	Transferases	465	466	0	10000	SVM	C=1.0E00	BEDROC	0.994	0.994
P06737	Transferases	465	466	0	10000	SVM	C=1.0E+02	BEDROC	0.994	0.994
P06737	Transferases	465	466	0	10000	SVM	C=1.0E-02	BEDROC	0.988	0.990
P06737	Transferases	465	466	0	10000	BNB	Alpha=1.0	BEDROC	0.979	0.979
Q05901	Ion_Channel	14	98	0	10000	BNB	Alpha=0.1	BEDROC	0.782	0.927
P06737	Transferases	465	466	0	10000	RFC	Trees=5	PRECISION	0.975	0.959
P06737	Transferases	465	466	0	10000	RFC	Trees=50	PRECISION	0.987	0.992
P06737	Transferases	465	466	0	10000	RFC	Trees=500	PRECISION	0.992	0.989
P06737	Transferases	465	466	0	10000	SVM	C=1.0E00	PRECISION	0.988	0.989
P06737	Transferases	465	466	0	10000	SVM	C=1.0E+02	PRECISION	0.969	0.969
P06737	Transferases	465	466	0	10000	SVM	C=1.0E-02	PRECISION	0.989	0.989
P06737	Transferases	465	466	0	10000	BNB	Alpha=1.0	PRECISION	0.989	0.989
Q05901	Ion_Channel	14	98	0	10000	BNB	Alpha=0.1	PRECISION	0.600	0.918
P06737	Transferases	465	466	0	10000	RFC	Trees=5	RECALL	0.940	0.956
P06737	Transferases	465	466	0	10000	RFC	Trees=50	RECALL	0.961	0.958
P06737	Transferases	465	466	0	10000	RFC	Trees=500	RECALL	0.964	0.969
P06737	Transferases	465	466	0	10000	SVM	C=1.0E00	RECALL	0.901	0.904
P06737	Transferases	465	466	0	10000	SVM	C=1.0E+02	RECALL	0.862	0.862
P06737	Transferases	465	466	0	10000	SVM	C=1.0E-02	RECALL	0.919	0.919
P06737	Transferases	465	466	0	10000	BNB	Alpha=1.0	RECALL	0.938	0.948
Q05901	Ion_Channel	14	98	0	10000	BNB	Alpha=0.1	RECALL	0.500	0.613
P06737	Transferases	465	466	0	10000	RFC	Trees=5	FSCORE	0.956	0.957
P06737	Transferases	465	466	0	10000	RFC	Trees=50	FSCORE	0.974	0.975
P06737	Transferases	465	466	0	10000	RFC	Trees=500	FSCORE	0.977	0.979
P06737	Transferases	465	466	0	10000	SVM	C=1.0E00	FSCORE	0.941	0.943
P06737	Transferases	465	466	0	10000	SVM	C=1.0E+02	FSCORE	0.909	0.909
P06737	Transferases	465	466	0	10000	SVM	C=1.0E-02	FSCORE	0.952	0.953
P06737	Transferases	465	466	0	10000	BNB	Alpha=1.0	FSCORE	0.963	0.968
Q05901	Ion_Channel	14	98	0	10000	BNB	Alpha=0.1	FSCORE	0.533	0.716
P17752	Oxidoreductases	49	50	10000	0	RFC	Trees=5	PR-AUC	0.976	0.978
P17752	Oxidoreductases	49	50	10000	0	RFC	Trees=50	PR-AUC	1.000	0.983
P17752	Oxidoreductases	49	50	10000	0	RFC	Trees=500	PR-AUC	0.995	0.990
P17752	Oxidoreductases	49	50	10000	0	SVM	C=1.0E00	PR-AUC	0.975	0.975
P17752	Oxidoreductases	49	50	10000	0	SVM	C=1.0E+02	PR-AUC	0.975	0.975
P17752	Oxidoreductases	49	50	10000	0	SVM	C=1.0E-02	PR-AUC	0.966	0.975
P17752	Oxidoreductases	49	50	10000	0	BNB	Alpha=1.0	PR-AUC	0.776	0.776
Q15465	Other	14	145	2	9998	BNB	Alpha=0.1	PR-AUC	0.773	0.873
P17752	Oxidoreductases	49	50	10000	0	RFC	Trees=5	BEDROC	0.985	0.985
P17752	Oxidoreductases	49	50	10000	0	RFC	Trees=50	BEDROC	1.000	0.987
P17752	Oxidoreductases	49	50	10000	0	RFC	Trees=500	BEDROC	0.997	0.993
P17752	Oxidoreductases	49	50	10000	0	SVM	C=1.0E00	BEDROC	0.976	0.976
P17752	Oxidoreductases	49	50	10000	0	SVM	C=1.0E+02	BEDROC	0.976	0.976
P17752	Oxidoreductases	49	50	10000	0	SVM	C=1.0E-02	BEDROC	0.975	0.976
P17752	Oxidoreductases	49	50	10000	0	BNB	Alpha=1.0	BEDROC	1.000	1.000
Q15465	Other	14	145	2	9998	BNB	Alpha=0.1	BEDROC	0.973	0.907
P17752	Oxidoreductases	49	50	10000	0	RFC	Trees=5	PRECISION	0.978	1.000
P17752	Oxidoreductases	49	50	10000	0	RFC	Trees=50	PRECISION	1.000	1.000
P17752	Oxidoreductases	49	50	10000	0	RFC	Trees=500	PRECISION	1.000	1.000
P17752	Oxidoreductases	49	50	10000	0	SVM	C=1.0E00	PRECISION	1.000	1.000
P17752	Oxidoreductases	49	50	10000	0	SVM	C=1.0E+02	PRECISION	0.400	0.600
P17752	Oxidoreductases	49	50	10000	0	SVM	C=1.0E-02	PRECISION	1.000	1.000
P17752	Oxidoreductases	49	50	10000	0	BNB	Alpha=1.0	PRECISION	1.000	1.000
Q15465	Other	14	145	2	9998	BNB	Alpha=0.1	PRECISION	0.600	0.987
P17752	Oxidoreductases	49	50	10000	0	RFC	Trees=5	RECALL	0.925	0.950
P17752	Oxidoreductases	49	50	10000	0	RFC	Trees=50	RECALL	0.925	0.975
P17752	Oxidoreductases	49	50	10000	0	RFC	Trees=500	RECALL	0.925	0.975
P17752	Oxidoreductases	49	50	10000	0	SVM	C=1.0E00	RECALL	0.975	0.975
P17752	Oxidoreductases	49	50	10000	0	SVM	C=1.0E+02	RECALL	0.275	0.350
P17752	Oxidoreductases	49	50	10000	0	SVM	C=1.0E-02	RECALL	0.875	0.925
P17752	Oxidoreductases	49	50	10000	0	BNB	Alpha=1.0	RECALL	0.925	0.950
Q15465	Other	14	145	2	9998	BNB	Alpha=0.1	RECALL	0.400	0.608
P17752	Oxidoreductases	49	50	10000	0	RFC	Trees=5	FSCORE	0.946	0.973
P17752	Oxidoreductases	49	50	10000	0	RFC	Trees=50	FSCORE	0.958	0.987
P17752	Oxidoreductases	49	50	10000	0	RFC	Trees=500	FSCORE	0.958	0.987
P17752	Oxidoreductases	49	50	10000	0	SVM	C=1.0E00	FSCORE	0.987	0.987
P17752	Oxidoreductases	49	50	10000	0	SVM	C=1.0E+02	FSCORE	0.320	0.403
P17752	Oxidoreductases	49	50	10000	0	SVM	C=1.0E-02	FSCORE	0.930	0.960
P17752	Oxidoreductases	49	50	10000	0	BNB	Alpha=1.0	FSCORE	0.960	0.973
Q15465	Other	14	145	2	9998	BNB	Alpha=0.1	FSCORE	0.467	0.713
P16581	Other	136	137	10000	0	RFC	Trees=5	PR-AUC	0.948	0.949
P16581	Other	136	137	10000	0	RFC	Trees=50	PR-AUC	0.989	0.991
P16581	Other	136	137	10000	0	RFC	Trees=500	PR-AUC	0.992	0.994
P16581	Other	136	137	10000	0	SVM	C=1.0E00	PR-AUC	0.984	0.986
P16581	Other	136	137	10000	0	SVM	C=1.0E+02	PR-AUC	0.985	0.986
P16581	Other	136	137	10000	0	SVM	C=1.0E-02	PR-AUC	0.957	0.962
P16581	Other	136	137	10000	0	BNB	Alpha=1.0	PR-AUC	0.882	0.888
P31153	Transferases	15	16	0	10000	BNB	Alpha=0.1	PR-AUC	1.000	0.905
P16581	Other	136	137	10000	0	RFC	Trees=5	BEDROC	0.977	0.978
P16581	Other	136	137	10000	0	RFC	Trees=50	BEDROC	0.996	0.997
P16581	Other	136	137	10000	0	RFC	Trees=500	BEDROC	0.997	0.997
P16581	Other	136	137	10000	0	SVM	C=1.0E00	BEDROC	0.990	0.991
P16581	Other	136	137	10000	0	SVM	C=1.0E+02	BEDROC	0.991	0.991
P16581	Other	136	137	10000	0	SVM	C=1.0E-02	BEDROC	0.979	0.982
P16581	Other	136	137	10000	0	BNB	Alpha=1.0	BEDROC	0.985	0.983
P31153	Transferases	15	16	0	10000	BNB	Alpha=0.1	BEDROC	1.000	0.989
P16581	Other	136	137	10000	0	RFC	Trees=5	PRECISION	0.948	0.958
P16581	Other	136	137	10000	0	RFC	Trees=50	PRECISION	0.991	1.000
P16581	Other	136	137	10000	0	RFC	Trees=500	PRECISION	0.991	1.000
P16581	Other	136	137	10000	0	SVM	C=1.0E00	PRECISION	0.980	0.981
P16581	Other	136	137	10000	0	SVM	C=1.0E+02	PRECISION	0.970	0.971
P16581	Other	136	137	10000	0	SVM	C=1.0E-02	PRECISION	0.980	0.981
P16581	Other	136	137	10000	0	BNB	Alpha=1.0	PRECISION	0.990	0.991
P31153	Transferases	15	16	0	10000	BNB	Alpha=0.1	PRECISION	1.000	1.000
P16581	Other	136	137	10000	0	RFC	Trees=5	RECALL	0.873	0.882
P16581	Other	136	137	10000	0	RFC	Trees=50	RECALL	0.873	0.909
P16581	Other	136	137	10000	0	RFC	Trees=500	RECALL	0.900	0.909
P16581	Other	136	137	10000	0	SVM	C=1.0E00	RECALL	0.800	0.809
P16581	Other	136	137	10000	0	SVM	C=1.0E+02	RECALL	0.555	0.564
P16581	Other	136	137	10000	0	SVM	C=1.0E-02	RECALL	0.809	0.827
P16581	Other	136	137	10000	0	BNB	Alpha=1.0	RECALL	0.891	0.900
P31153	Transferases	15	16	0	10000	BNB	Alpha=0.1	RECALL	1.000	0.900
P16581	Other	136	137	10000	0	RFC	Trees=5	FSCORE	0.903	0.916
P16581	Other	136	137	10000	0	RFC	Trees=50	FSCORE	0.925	0.950
P16581	Other	136	137	10000	0	RFC	Trees=500	FSCORE	0.941	0.950
P16581	Other	136	137	10000	0	SVM	C=1.0E00	FSCORE	0.875	0.880
P16581	Other	136	137	10000	0	SVM	C=1.0E+02	FSCORE	0.643	0.651
P16581	Other	136	137	10000	0	SVM	C=1.0E-02	FSCORE	0.881	0.892
P16581	Other	136	137	10000	0	BNB	Alpha=1.0	FSCORE	0.937	0.942
P31153	Transferases	15	16	0	10000	BNB	Alpha=0.1	FSCORE	1.000	0.933
P14902	Oxidoreductases	245	246	103	9897	RFC	Trees=5	PR-AUC	0.817	0.781
P14902	Oxidoreductases	245	246	103	9897	RFC	Trees=50	PR-AUC	0.881	0.860
P14902	Oxidoreductases	245	246	103	9897	RFC	Trees=500	PR-AUC	0.893	0.876
P14902	Oxidoreductases	245	246	103	9897	SVM	C=1.0E00	PR-AUC	0.909	0.896
P14902	Oxidoreductases	245	246	103	9897	SVM	C=1.0E+02	PR-AUC	0.905	0.894
P14902	Oxidoreductases	245	246	103	9897	SVM	C=1.0E-02	PR-AUC	0.870	0.858
P14902	Oxidoreductases	245	246	103	9897	BNB	Alpha=1.0	PR-AUC	0.571	0.582
Q8TCC7	Transporter	15	17	26	9974	BNB	Alpha=0.1	PR-AUC	0.469	0.366
P14902	Oxidoreductases	245	246	103	9897	RFC	Trees=5	BEDROC	0.914	0.875
P14902	Oxidoreductases	245	246	103	9897	RFC	Trees=50	BEDROC	0.933	0.915
P14902	Oxidoreductases	245	246	103	9897	RFC	Trees=500	BEDROC	0.945	0.927
P14902	Oxidoreductases	245	246	103	9897	SVM	C=1.0E00	BEDROC	0.943	0.936
P14902	Oxidoreductases	245	246	103	9897	SVM	C=1.0E+02	BEDROC	0.942	0.934
P14902	Oxidoreductases	245	246	103	9897	SVM	C=1.0E-02	BEDROC	0.924	0.917
P14902	Oxidoreductases	245	246	103	9897	BNB	Alpha=1.0	BEDROC	0.763	0.791
Q8TCC7	Transporter	15	17	26	9974	BNB	Alpha=0.1	BEDROC	0.683	0.668
P14902	Oxidoreductases	245	246	103	9897	RFC	Trees=5	PRECISION	0.603	0.607
P14902	Oxidoreductases	245	246	103	9897	RFC	Trees=50	PRECISION	0.679	0.707
P14902	Oxidoreductases	245	246	103	9897	RFC	Trees=500	PRECISION	0.683	0.728
P14902	Oxidoreductases	245	246	103	9897	SVM	C=1.0E00	PRECISION	0.914	0.915
P14902	Oxidoreductases	245	246	103	9897	SVM	C=1.0E+02	PRECISION	0.557	0.491
P14902	Oxidoreductases	245	246	103	9897	SVM	C=1.0E-02	PRECISION	0.972	0.940
P14902	Oxidoreductases	245	246	103	9897	BNB	Alpha=1.0	PRECISION	0.973	0.983
Q8TCC7	Transporter	15	17	26	9974	BNB	Alpha=0.1	PRECISION	0.000	0.000
P14902	Oxidoreductases	245	246	103	9897	RFC	Trees=5	RECALL	0.840	0.839
P14902	Oxidoreductases	245	246	103	9897	RFC	Trees=50	RECALL	0.885	0.868
P14902	Oxidoreductases	245	246	103	9897	RFC	Trees=500	RECALL	0.890	0.859
P14902	Oxidoreductases	245	246	103	9897	SVM	C=1.0E00	RECALL	0.630	0.620
P14902	Oxidoreductases	245	246	103	9897	SVM	C=1.0E+02	RECALL	0.290	0.278
P14902	Oxidoreductases	245	246	103	9897	SVM	C=1.0E-02	RECALL	0.545	0.537
P14902	Oxidoreductases	245	246	103	9897	BNB	Alpha=1.0	RECALL	0.615	0.600
Q8TCC7	Transporter	15	17	26	9974	BNB	Alpha=0.1	RECALL	0.000	0.000
P14902	Oxidoreductases	245	246	103	9897	RFC	Trees=5	FSCORE	0.700	0.704
P14902	Oxidoreductases	245	246	103	9897	RFC	Trees=50	FSCORE	0.767	0.777
P14902	Oxidoreductases	245	246	103	9897	RFC	Trees=500	FSCORE	0.772	0.785
P14902	Oxidoreductases	245	246	103	9897	SVM	C=1.0E00	FSCORE	0.737	0.729
P14902	Oxidoreductases	245	246	103	9897	SVM	C=1.0E+02	FSCORE	0.365	0.351
P14902	Oxidoreductases	245	246	103	9897	SVM	C=1.0E-02	FSCORE	0.669	0.661
P14902	Oxidoreductases	245	246	103	9897	BNB	Alpha=1.0	FSCORE	0.737	0.724
Q8TCC7	Transporter	15	17	26	9974	BNB	Alpha=0.1	FSCORE	0.000	0.000
P23443	Kinase	476	477	10000	0	RFC	Trees=5	PR-AUC	0.791	0.750
P23443	Kinase	476	477	10000	0	RFC	Trees=50	PR-AUC	0.878	0.876
P23443	Kinase	476	477	10000	0	RFC	Trees=500	PR-AUC	0.885	0.890
P23443	Kinase	476	477	10000	0	SVM	C=1.0E00	PR-AUC	0.843	0.838
P23443	Kinase	476	477	10000	0	SVM	C=1.0E+02	PR-AUC	0.842	0.836
P23443	Kinase	476	477	10000	0	SVM	C=1.0E-02	PR-AUC	0.813	0.810
P23443	Kinase	476	477	10000	0	BNB	Alpha=1.0	PR-AUC	0.754	0.750
P32320	Hydrolases	15	23	629	9371	BNB	Alpha=0.1	PR-AUC	1.000	1.000
P23443	Kinase	476	477	10000	0	RFC	Trees=5	BEDROC	0.885	0.855
P23443	Kinase	476	477	10000	0	RFC	Trees=50	BEDROC	0.941	0.939
P23443	Kinase	476	477	10000	0	RFC	Trees=500	BEDROC	0.944	0.949
P23443	Kinase	476	477	10000	0	SVM	C=1.0E00	BEDROC	0.895	0.892
P23443	Kinase	476	477	10000	0	SVM	C=1.0E+02	BEDROC	0.894	0.891
P23443	Kinase	476	477	10000	0	SVM	C=1.0E-02	BEDROC	0.873	0.870
P23443	Kinase	476	477	10000	0	BNB	Alpha=1.0	BEDROC	0.830	0.827
P32320	Hydrolases	15	23	629	9371	BNB	Alpha=0.1	BEDROC	1.000	1.000
P23443	Kinase	476	477	10000	0	RFC	Trees=5	PRECISION	0.625	0.635
P23443	Kinase	476	477	10000	0	RFC	Trees=50	PRECISION	0.690	0.708
P23443	Kinase	476	477	10000	0	RFC	Trees=500	PRECISION	0.695	0.730
P23443	Kinase	476	477	10000	0	SVM	C=1.0E00	PRECISION	0.846	0.842
P23443	Kinase	476	477	10000	0	SVM	C=1.0E+02	PRECISION	0.829	0.827
P23443	Kinase	476	477	10000	0	SVM	C=1.0E-02	PRECISION	0.906	0.904
P23443	Kinase	476	477	10000	0	BNB	Alpha=1.0	PRECISION	0.928	0.927
P32320	Hydrolases	15	23	629	9371	BNB	Alpha=0.1	PRECISION	1.000	1.000
P23443	Kinase	476	477	10000	0	RFC	Trees=5	RECALL	0.815	0.767
P23443	Kinase	476	477	10000	0	RFC	Trees=50	RECALL	0.856	0.863
P23443	Kinase	476	477	10000	0	RFC	Trees=500	RECALL	0.871	0.868
P23443	Kinase	476	477	10000	0	SVM	C=1.0E00	RECALL	0.567	0.559
P23443	Kinase	476	477	10000	0	SVM	C=1.0E+02	RECALL	0.524	0.527
P23443	Kinase	476	477	10000	0	SVM	C=1.0E-02	RECALL	0.610	0.603
P23443	Kinase	476	477	10000	0	BNB	Alpha=1.0	RECALL	0.600	0.590
P32320	Hydrolases	15	23	629	9371	BNB	Alpha=0.1	RECALL	0.900	0.800
P23443	Kinase	476	477	10000	0	RFC	Trees=5	FSCORE	0.705	0.691
P23443	Kinase	476	477	10000	0	RFC	Trees=50	FSCORE	0.761	0.774
P23443	Kinase	476	477	10000	0	RFC	Trees=500	FSCORE	0.771	0.790
P23443	Kinase	476	477	10000	0	SVM	C=1.0E00	FSCORE	0.673	0.666
P23443	Kinase	476	477	10000	0	SVM	C=1.0E+02	FSCORE	0.626	0.627
P23443	Kinase	476	477	10000	0	SVM	C=1.0E-02	FSCORE	0.726	0.720
P23443	Kinase	476	477	10000	0	BNB	Alpha=1.0	FSCORE	0.726	0.718
P32320	Hydrolases	15	23	629	9371	BNB	Alpha=0.1	FSCORE	0.933	0.880
P19784	Kinase	105	106	10000	0	RFC	Trees=5	PR-AUC	0.605	0.532
P19784	Kinase	105	106	10000	0	RFC	Trees=50	PR-AUC	0.676	0.656
P19784	Kinase	105	106	10000	0	RFC	Trees=500	PR-AUC	0.690	0.678
P19784	Kinase	105	106	10000	0	SVM	C=1.0E00	PR-AUC	0.640	0.621
P19784	Kinase	105	106	10000	0	SVM	C=1.0E+02	PR-AUC	0.640	0.621
P19784	Kinase	105	106	10000	0	SVM	C=1.0E-02	PR-AUC	0.589	0.584
P19784	Kinase	105	106	10000	0	BNB	Alpha=1.0	PR-AUC	0.329	0.318
P30532	Ion_Channel	15	27	176	9824	BNB	Alpha=0.1	PR-AUC	0.414	0.324
P19784	Kinase	105	106	10000	0	RFC	Trees=5	BEDROC	0.729	0.661
P19784	Kinase	105	106	10000	0	RFC	Trees=50	BEDROC	0.774	0.762
P19784	Kinase	105	106	10000	0	RFC	Trees=500	BEDROC	0.786	0.779
P19784	Kinase	105	106	10000	0	SVM	C=1.0E00	BEDROC	0.723	0.712
P19784	Kinase	105	106	10000	0	SVM	C=1.0E+02	BEDROC	0.723	0.712
P19784	Kinase	105	106	10000	0	SVM	C=1.0E-02	BEDROC	0.680	0.674
P19784	Kinase	105	106	10000	0	BNB	Alpha=1.0	BEDROC	0.762	0.738
P30532	Ion_Channel	15	27	176	9824	BNB	Alpha=0.1	BEDROC	0.772	0.791
P19784	Kinase	105	106	10000	0	RFC	Trees=5	PRECISION	0.314	0.308
P19784	Kinase	105	106	10000	0	RFC	Trees=50	PRECISION	0.360	0.380
P19784	Kinase	105	106	10000	0	RFC	Trees=500	PRECISION	0.366	0.394
P19784	Kinase	105	106	10000	0	SVM	C=1.0E00	PRECISION	0.905	0.905
P19784	Kinase	105	106	10000	0	SVM	C=1.0E+02	PRECISION	0.000	0.000
P19784	Kinase	105	106	10000	0	SVM	C=1.0E-02	PRECISION	1.000	1.000
P19784	Kinase	105	106	10000	0	BNB	Alpha=1.0	PRECISION	1.000	1.000
P30532	Ion_Channel	15	27	176	9824	BNB	Alpha=0.1	PRECISION	0.000	0.000
P19784	Kinase	105	106	10000	0	RFC	Trees=5	RECALL	0.706	0.671
P19784	Kinase	105	106	10000	0	RFC	Trees=50	RECALL	0.753	0.729
P19784	Kinase	105	106	10000	0	RFC	Trees=500	RECALL	0.753	0.741
P19784	Kinase	105	106	10000	0	SVM	C=1.0E00	RECALL	0.435	0.412
P19784	Kinase	105	106	10000	0	SVM	C=1.0E+02	RECALL	0.000	0.000
P19784	Kinase	105	106	10000	0	SVM	C=1.0E-02	RECALL	0.424	0.412
P19784	Kinase	105	106	10000	0	BNB	Alpha=1.0	RECALL	0.471	0.447
P30532	Ion_Channel	15	27	176	9824	BNB	Alpha=0.1	RECALL	0.000	0.000
P19784	Kinase	105	106	10000	0	RFC	Trees=5	FSCORE	0.434	0.419
P19784	Kinase	105	106	10000	0	RFC	Trees=50	FSCORE	0.486	0.498
P19784	Kinase	105	106	10000	0	RFC	Trees=500	FSCORE	0.491	0.507
P19784	Kinase	105	106	10000	0	SVM	C=1.0E00	FSCORE	0.572	0.548
P19784	Kinase	105	106	10000	0	SVM	C=1.0E+02	FSCORE	0.000	0.000
P19784	Kinase	105	106	10000	0	SVM	C=1.0E-02	FSCORE	0.573	0.559
P19784	Kinase	105	106	10000	0	BNB	Alpha=1.0	FSCORE	0.632	0.609
P30532	Ion_Channel	15	27	176	9824	BNB	Alpha=0.1	FSCORE	0.000	0.000
P43115	GPCR	537	538	1212	8788	RFC	Trees=5	PR-AUC	0.958	0.963
P43115	GPCR	537	538	1212	8788	RFC	Trees=50	PR-AUC	0.979	0.981
P43115	GPCR	537	538	1212	8788	RFC	Trees=500	PR-AUC	0.977	0.984
P43115	GPCR	537	538	1212	8788	SVM	C=1.0E00	PR-AUC	0.981	0.980
P43115	GPCR	537	538	1212	8788	SVM	C=1.0E+02	PR-AUC	0.980	0.979
P43115	GPCR	537	538	1212	8788	SVM	C=1.0E-02	PR-AUC	0.965	0.963
P43115	GPCR	537	538	1212	8788	BNB	Alpha=1.0	PR-AUC	0.918	0.917
P30613	Kinase	16	17	284	9716	BNB	Alpha=0.1	PR-AUC	0.950	0.856
P43115	GPCR	537	538	1212	8788	RFC	Trees=5	BEDROC	0.979	0.987
P43115	GPCR	537	538	1212	8788	RFC	Trees=50	BEDROC	0.988	0.989
P43115	GPCR	537	538	1212	8788	RFC	Trees=500	BEDROC	0.987	0.990
P43115	GPCR	537	538	1212	8788	SVM	C=1.0E00	BEDROC	0.987	0.986
P43115	GPCR	537	538	1212	8788	SVM	C=1.0E+02	BEDROC	0.986	0.985
P43115	GPCR	537	538	1212	8788	SVM	C=1.0E-02	BEDROC	0.975	0.974
P43115	GPCR	537	538	1212	8788	BNB	Alpha=1.0	BEDROC	0.941	0.940
P30613	Kinase	16	17	284	9716	BNB	Alpha=0.1	BEDROC	1.000	0.992
P43115	GPCR	537	538	1212	8788	RFC	Trees=5	PRECISION	0.910	0.918
P43115	GPCR	537	538	1212	8788	RFC	Trees=50	PRECISION	0.961	0.971
P43115	GPCR	537	538	1212	8788	RFC	Trees=500	PRECISION	0.964	0.971
P43115	GPCR	537	538	1212	8788	SVM	C=1.0E00	PRECISION	0.997	0.997
P43115	GPCR	537	538	1212	8788	SVM	C=1.0E+02	PRECISION	0.961	0.961
P43115	GPCR	537	538	1212	8788	SVM	C=1.0E-02	PRECISION	0.997	0.997
P43115	GPCR	537	538	1212	8788	BNB	Alpha=1.0	PRECISION	0.995	0.997
P30613	Kinase	16	17	284	9716	BNB	Alpha=0.1	PRECISION	0.000	0.000
P43115	GPCR	537	538	1212	8788	RFC	Trees=5	RECALL	0.946	0.935
P43115	GPCR	537	538	1212	8788	RFC	Trees=50	RECALL	0.957	0.953
P43115	GPCR	537	538	1212	8788	RFC	Trees=500	RECALL	0.962	0.962
P43115	GPCR	537	538	1212	8788	SVM	C=1.0E00	RECALL	0.796	0.791
P43115	GPCR	537	538	1212	8788	SVM	C=1.0E+02	RECALL	0.751	0.748
P43115	GPCR	537	538	1212	8788	SVM	C=1.0E-02	RECALL	0.840	0.838
P43115	GPCR	537	538	1212	8788	BNB	Alpha=1.0	RECALL	0.863	0.856
P30613	Kinase	16	17	284	9716	BNB	Alpha=0.1	RECALL	0.000	0.000
P43115	GPCR	537	538	1212	8788	RFC	Trees=5	FSCORE	0.927	0.925
P43115	GPCR	537	538	1212	8788	RFC	Trees=50	FSCORE	0.959	0.962
P43115	GPCR	537	538	1212	8788	RFC	Trees=500	FSCORE	0.963	0.966
P43115	GPCR	537	538	1212	8788	SVM	C=1.0E00	FSCORE	0.884	0.881
P43115	GPCR	537	538	1212	8788	SVM	C=1.0E+02	FSCORE	0.842	0.840
P43115	GPCR	537	538	1212	8788	SVM	C=1.0E-02	FSCORE	0.907	0.906
P43115	GPCR	537	538	1212	8788	BNB	Alpha=1.0	FSCORE	0.922	0.920
P30613	Kinase	16	17	284	9716	BNB	Alpha=0.1	FSCORE	0.000	0.000
P50613	Kinase	369	370	10000	0	RFC	Trees=5	PR-AUC	0.824	0.832
P50613	Kinase	369	370	10000	0	RFC	Trees=50	PR-AUC	0.893	0.890
P50613	Kinase	369	370	10000	0	RFC	Trees=500	PR-AUC	0.901	0.901
P50613	Kinase	369	370	10000	0	SVM	C=1.0E00	PR-AUC	0.838	0.835
P50613	Kinase	369	370	10000	0	SVM	C=1.0E+02	PR-AUC	0.837	0.834
P50613	Kinase	369	370	10000	0	SVM	C=1.0E-02	PR-AUC	0.825	0.823
P50613	Kinase	369	370	10000	0	BNB	Alpha=1.0	PR-AUC	0.799	0.798
P02768	Ligases	16	35	10000	0	BNB	Alpha=0.1	PR-AUC	0.481	0.399
P50613	Kinase	369	370	10000	0	RFC	Trees=5	BEDROC	0.924	0.925
P50613	Kinase	369	370	10000	0	RFC	Trees=50	BEDROC	0.961	0.956
P50613	Kinase	369	370	10000	0	RFC	Trees=500	BEDROC	0.962	0.960
P50613	Kinase	369	370	10000	0	SVM	C=1.0E00	BEDROC	0.883	0.880
P50613	Kinase	369	370	10000	0	SVM	C=1.0E+02	BEDROC	0.883	0.880
P50613	Kinase	369	370	10000	0	SVM	C=1.0E-02	BEDROC	0.872	0.870
P50613	Kinase	369	370	10000	0	BNB	Alpha=1.0	BEDROC	0.855	0.855
P02768	Ligases	16	35	10000	0	BNB	Alpha=0.1	BEDROC	0.816	0.482
P50613	Kinase	369	370	10000	0	RFC	Trees=5	PRECISION	0.626	0.660
P50613	Kinase	369	370	10000	0	RFC	Trees=50	PRECISION	0.670	0.700
P50613	Kinase	369	370	10000	0	RFC	Trees=500	PRECISION	0.693	0.706
P50613	Kinase	369	370	10000	0	SVM	C=1.0E00	PRECISION	0.895	0.895
P50613	Kinase	369	370	10000	0	SVM	C=1.0E+02	PRECISION	0.900	0.893
P50613	Kinase	369	370	10000	0	SVM	C=1.0E-02	PRECISION	0.939	0.939
P50613	Kinase	369	370	10000	0	BNB	Alpha=1.0	PRECISION	0.956	0.955
P02768	Ligases	16	35	10000	0	BNB	Alpha=0.1	PRECISION	0.600	0.200
P50613	Kinase	369	370	10000	0	RFC	Trees=5	RECALL	0.820	0.823
P50613	Kinase	369	370	10000	0	RFC	Trees=50	RECALL	0.869	0.862
P50613	Kinase	369	370	10000	0	RFC	Trees=500	RECALL	0.879	0.872
P50613	Kinase	369	370	10000	0	SVM	C=1.0E00	RECALL	0.610	0.607
P50613	Kinase	369	370	10000	0	SVM	C=1.0E+02	RECALL	0.580	0.584
P50613	Kinase	369	370	10000	0	SVM	C=1.0E-02	RECALL	0.646	0.646
P50613	Kinase	369	370	10000	0	BNB	Alpha=1.0	RECALL	0.662	0.662
P02768	Ligases	16	35	10000	0	BNB	Alpha=0.1	RECALL	0.300	0.080
P50613	Kinase	369	370	10000	0	RFC	Trees=5	FSCORE	0.703	0.728
P50613	Kinase	369	370	10000	0	RFC	Trees=50	FSCORE	0.755	0.771
P50613	Kinase	369	370	10000	0	RFC	Trees=500	FSCORE	0.772	0.780
P50613	Kinase	369	370	10000	0	SVM	C=1.0E00	FSCORE	0.719	0.716
P50613	Kinase	369	370	10000	0	SVM	C=1.0E+02	FSCORE	0.672	0.678
P50613	Kinase	369	370	10000	0	SVM	C=1.0E-02	FSCORE	0.755	0.757
P50613	Kinase	369	370	10000	0	BNB	Alpha=1.0	FSCORE	0.777	0.777
P02768	Ligases	16	35	10000	0	BNB	Alpha=0.1	FSCORE	0.400	0.114
P51451	Kinase	276	277	10000	0	RFC	Trees=5	PR-AUC	0.780	0.797
P51451	Kinase	276	277	10000	0	RFC	Trees=50	PR-AUC	0.889	0.894
P51451	Kinase	276	277	10000	0	RFC	Trees=500	PR-AUC	0.901	0.901
P51451	Kinase	276	277	10000	0	SVM	C=1.0E00	PR-AUC	0.763	0.768
P51451	Kinase	276	277	10000	0	SVM	C=1.0E+02	PR-AUC	0.761	0.766
P51451	Kinase	276	277	10000	0	SVM	C=1.0E-02	PR-AUC	0.731	0.731
P51451	Kinase	276	277	10000	0	BNB	Alpha=1.0	PR-AUC	0.778	0.779
Q13003	Ion_Channel	16	84	1	9999	BNB	Alpha=0.1	PR-AUC	0.624	0.888
P51451	Kinase	276	277	10000	0	RFC	Trees=5	BEDROC	0.894	0.898
P51451	Kinase	276	277	10000	0	RFC	Trees=50	BEDROC	0.949	0.949
P51451	Kinase	276	277	10000	0	RFC	Trees=500	BEDROC	0.952	0.948
P51451	Kinase	276	277	10000	0	SVM	C=1.0E00	BEDROC	0.868	0.868
P51451	Kinase	276	277	10000	0	SVM	C=1.0E+02	BEDROC	0.867	0.867
P51451	Kinase	276	277	10000	0	SVM	C=1.0E-02	BEDROC	0.839	0.839
P51451	Kinase	276	277	10000	0	BNB	Alpha=1.0	BEDROC	0.892	0.892
Q13003	Ion_Channel	16	84	1	9999	BNB	Alpha=0.1	BEDROC	0.895	0.962
P51451	Kinase	276	277	10000	0	RFC	Trees=5	PRECISION	0.600	0.604
P51451	Kinase	276	277	10000	0	RFC	Trees=50	PRECISION	0.731	0.775
P51451	Kinase	276	277	10000	0	RFC	Trees=500	PRECISION	0.744	0.769
P51451	Kinase	276	277	10000	0	SVM	C=1.0E00	PRECISION	0.797	0.776
P51451	Kinase	276	277	10000	0	SVM	C=1.0E+02	PRECISION	0.898	0.898
P51451	Kinase	276	277	10000	0	SVM	C=1.0E-02	PRECISION	0.866	0.862
P51451	Kinase	276	277	10000	0	BNB	Alpha=1.0	PRECISION	0.901	0.886
Q13003	Ion_Channel	16	84	1	9999	BNB	Alpha=0.1	PRECISION	0.600	0.936
P51451	Kinase	276	277	10000	0	RFC	Trees=5	RECALL	0.757	0.791
P51451	Kinase	276	277	10000	0	RFC	Trees=50	RECALL	0.857	0.861
P51451	Kinase	276	277	10000	0	RFC	Trees=500	RECALL	0.865	0.878
P51451	Kinase	276	277	10000	0	SVM	C=1.0E00	RECALL	0.561	0.561
P51451	Kinase	276	277	10000	0	SVM	C=1.0E+02	RECALL	0.509	0.504
P51451	Kinase	276	277	10000	0	SVM	C=1.0E-02	RECALL	0.570	0.570
P51451	Kinase	276	277	10000	0	BNB	Alpha=1.0	RECALL	0.574	0.578
Q13003	Ion_Channel	16	84	1	9999	BNB	Alpha=0.1	RECALL	0.400	0.671
P51451	Kinase	276	277	10000	0	RFC	Trees=5	FSCORE	0.667	0.682
P51451	Kinase	276	277	10000	0	RFC	Trees=50	FSCORE	0.789	0.815
P51451	Kinase	276	277	10000	0	RFC	Trees=500	FSCORE	0.800	0.820
P51451	Kinase	276	277	10000	0	SVM	C=1.0E00	FSCORE	0.653	0.647
P51451	Kinase	276	277	10000	0	SVM	C=1.0E+02	FSCORE	0.610	0.603
P51451	Kinase	276	277	10000	0	SVM	C=1.0E-02	FSCORE	0.678	0.678
P51451	Kinase	276	277	10000	0	BNB	Alpha=1.0	FSCORE	0.686	0.688
Q13003	Ion_Channel	16	84	1	9999	BNB	Alpha=0.1	FSCORE	0.467	0.741
O14746	Transferases	428	429	10000	0	RFC	Trees=5	PR-AUC	0.833	0.837
O14746	Transferases	428	429	10000	0	RFC	Trees=50	PR-AUC	0.908	0.910
O14746	Transferases	428	429	10000	0	RFC	Trees=500	PR-AUC	0.913	0.919
O14746	Transferases	428	429	10000	0	SVM	C=1.0E00	PR-AUC	0.933	0.930
O14746	Transferases	428	429	10000	0	SVM	C=1.0E+02	PR-AUC	0.932	0.930
O14746	Transferases	428	429	10000	0	SVM	C=1.0E-02	PR-AUC	0.901	0.899
O14746	Transferases	428	429	10000	0	BNB	Alpha=1.0	PR-AUC	0.833	0.828
Q00613	Other	16	425	10000	0	BNB	Alpha=0.1	PR-AUC	0.805	0.119
O14746	Transferases	428	429	10000	0	RFC	Trees=5	BEDROC	0.919	0.928
O14746	Transferases	428	429	10000	0	RFC	Trees=50	BEDROC	0.960	0.963
O14746	Transferases	428	429	10000	0	RFC	Trees=500	BEDROC	0.961	0.966
O14746	Transferases	428	429	10000	0	SVM	C=1.0E00	BEDROC	0.951	0.950
O14746	Transferases	428	429	10000	0	SVM	C=1.0E+02	BEDROC	0.951	0.949
O14746	Transferases	428	429	10000	0	SVM	C=1.0E-02	BEDROC	0.930	0.928
O14746	Transferases	428	429	10000	0	BNB	Alpha=1.0	BEDROC	0.883	0.880
Q00613	Other	16	425	10000	0	BNB	Alpha=0.1	BEDROC	0.909	0.250
O14746	Transferases	428	429	10000	0	RFC	Trees=5	PRECISION	0.656	0.683
O14746	Transferases	428	429	10000	0	RFC	Trees=50	PRECISION	0.756	0.768
O14746	Transferases	428	429	10000	0	RFC	Trees=500	PRECISION	0.743	0.754
O14746	Transferases	428	429	10000	0	SVM	C=1.0E00	PRECISION	0.945	0.941
O14746	Transferases	428	429	10000	0	SVM	C=1.0E+02	PRECISION	0.899	0.897
O14746	Transferases	428	429	10000	0	SVM	C=1.0E-02	PRECISION	0.953	0.952
O14746	Transferases	428	429	10000	0	BNB	Alpha=1.0	PRECISION	0.983	0.983
Q00613	Other	16	425	10000	0	BNB	Alpha=0.1	PRECISION	0.800	0.000
O14746	Transferases	428	429	10000	0	RFC	Trees=5	RECALL	0.834	0.820
O14746	Transferases	428	429	10000	0	RFC	Trees=50	RECALL	0.887	0.865
O14746	Transferases	428	429	10000	0	RFC	Trees=500	RECALL	0.879	0.885
O14746	Transferases	428	429	10000	0	SVM	C=1.0E00	RECALL	0.637	0.634
O14746	Transferases	428	429	10000	0	SVM	C=1.0E+02	RECALL	0.577	0.575
O14746	Transferases	428	429	10000	0	SVM	C=1.0E-02	RECALL	0.710	0.701
O14746	Transferases	428	429	10000	0	BNB	Alpha=1.0	RECALL	0.766	0.761
Q00613	Other	16	425	10000	0	BNB	Alpha=0.1	RECALL	0.800	0.000
O14746	Transferases	428	429	10000	0	RFC	Trees=5	FSCORE	0.733	0.745
O14746	Transferases	428	429	10000	0	RFC	Trees=50	FSCORE	0.816	0.813
O14746	Transferases	428	429	10000	0	RFC	Trees=500	FSCORE	0.804	0.813
O14746	Transferases	428	429	10000	0	SVM	C=1.0E00	FSCORE	0.755	0.752
O14746	Transferases	428	429	10000	0	SVM	C=1.0E+02	FSCORE	0.683	0.680
O14746	Transferases	428	429	10000	0	SVM	C=1.0E-02	FSCORE	0.806	0.800
O14746	Transferases	428	429	10000	0	BNB	Alpha=1.0	FSCORE	0.857	0.853
Q00613	Other	16	425	10000	0	BNB	Alpha=0.1	FSCORE	0.800	0.000
P67870	Transferases	47	48	10000	0	RFC	Trees=5	PR-AUC	0.468	0.513
P67870	Transferases	47	48	10000	0	RFC	Trees=50	PR-AUC	0.598	0.629
P67870	Transferases	47	48	10000	0	RFC	Trees=500	PR-AUC	0.611	0.630
P67870	Transferases	47	48	10000	0	SVM	C=1.0E00	PR-AUC	0.634	0.569
P67870	Transferases	47	48	10000	0	SVM	C=1.0E+02	PR-AUC	0.634	0.569
P67870	Transferases	47	48	10000	0	SVM	C=1.0E-02	PR-AUC	0.548	0.510
P67870	Transferases	47	48	10000	0	BNB	Alpha=1.0	PR-AUC	0.431	0.440
P35913	Hydrolases	17	35	0	10000	BNB	Alpha=0.1	PR-AUC	0.702	0.884
P67870	Transferases	47	48	10000	0	RFC	Trees=5	BEDROC	0.639	0.618
P67870	Transferases	47	48	10000	0	RFC	Trees=50	BEDROC	0.700	0.702
P67870	Transferases	47	48	10000	0	RFC	Trees=500	BEDROC	0.712	0.703
P67870	Transferases	47	48	10000	0	SVM	C=1.0E00	BEDROC	0.750	0.686
P67870	Transferases	47	48	10000	0	SVM	C=1.0E+02	BEDROC	0.751	0.687
P67870	Transferases	47	48	10000	0	SVM	C=1.0E-02	BEDROC	0.690	0.631
P67870	Transferases	47	48	10000	0	BNB	Alpha=1.0	BEDROC	0.859	0.877
P35913	Hydrolases	17	35	0	10000	BNB	Alpha=0.1	BEDROC	0.914	0.938
P67870	Transferases	47	48	10000	0	RFC	Trees=5	PRECISION	0.283	0.364
P67870	Transferases	47	48	10000	0	RFC	Trees=50	PRECISION	0.328	0.526
P67870	Transferases	47	48	10000	0	RFC	Trees=500	PRECISION	0.382	0.586
P67870	Transferases	47	48	10000	0	SVM	C=1.0E00	PRECISION	0.960	0.760
P67870	Transferases	47	48	10000	0	SVM	C=1.0E+02	PRECISION	0.000	0.000
P67870	Transferases	47	48	10000	0	SVM	C=1.0E-02	PRECISION	0.800	0.800
P67870	Transferases	47	48	10000	0	BNB	Alpha=1.0	PRECISION	0.960	0.960
P35913	Hydrolases	17	35	0	10000	BNB	Alpha=0.1	PRECISION	0.600	1.000
P67870	Transferases	47	48	10000	0	RFC	Trees=5	RECALL	0.600	0.575
P67870	Transferases	47	48	10000	0	RFC	Trees=50	RECALL	0.714	0.625
P67870	Transferases	47	48	10000	0	RFC	Trees=500	RECALL	0.714	0.600
P67870	Transferases	47	48	10000	0	SVM	C=1.0E00	RECALL	0.371	0.325
P67870	Transferases	47	48	10000	0	SVM	C=1.0E+02	RECALL	0.000	0.000
P67870	Transferases	47	48	10000	0	SVM	C=1.0E-02	RECALL	0.314	0.325
P67870	Transferases	47	48	10000	0	BNB	Alpha=1.0	RECALL	0.429	0.350
P35913	Hydrolases	17	35	0	10000	BNB	Alpha=0.1	RECALL	0.400	0.720
P67870	Transferases	47	48	10000	0	RFC	Trees=5	FSCORE	0.374	0.399
P67870	Transferases	47	48	10000	0	RFC	Trees=50	FSCORE	0.437	0.527
P67870	Transferases	47	48	10000	0	RFC	Trees=500	FSCORE	0.482	0.544
P67870	Transferases	47	48	10000	0	SVM	C=1.0E00	FSCORE	0.489	0.446
P67870	Transferases	47	48	10000	0	SVM	C=1.0E+02	FSCORE	0.000	0.000
P67870	Transferases	47	48	10000	0	SVM	C=1.0E-02	FSCORE	0.430	0.456
P67870	Transferases	47	48	10000	0	BNB	Alpha=1.0	FSCORE	0.559	0.490
P35913	Hydrolases	17	35	0	10000	BNB	Alpha=0.1	FSCORE	0.467	0.806
P51582	GPCR	115	116	37	9963	RFC	Trees=5	PR-AUC	0.964	0.965
P51582	GPCR	115	116	37	9963	RFC	Trees=50	PR-AUC	0.979	0.978
P51582	GPCR	115	116	37	9963	RFC	Trees=500	PR-AUC	0.973	0.977
P51582	GPCR	115	116	37	9963	SVM	C=1.0E00	PR-AUC	0.951	0.956
P51582	GPCR	115	116	37	9963	SVM	C=1.0E+02	PR-AUC	0.931	0.942
P51582	GPCR	115	116	37	9963	SVM	C=1.0E-02	PR-AUC	0.945	0.947
P51582	GPCR	115	116	37	9963	BNB	Alpha=1.0	PR-AUC	0.921	0.926
P18545	Hydrolases	17	35	10000	0	BNB	Alpha=0.1	PR-AUC	0.702	0.883
P51582	GPCR	115	116	37	9963	RFC	Trees=5	BEDROC	0.982	0.985
P51582	GPCR	115	116	37	9963	RFC	Trees=50	BEDROC	0.987	0.986
P51582	GPCR	115	116	37	9963	RFC	Trees=500	BEDROC	0.983	0.986
P51582	GPCR	115	116	37	9963	SVM	C=1.0E00	BEDROC	0.981	0.982
P51582	GPCR	115	116	37	9963	SVM	C=1.0E+02	BEDROC	0.975	0.977
P51582	GPCR	115	116	37	9963	SVM	C=1.0E-02	BEDROC	0.960	0.960
P51582	GPCR	115	116	37	9963	BNB	Alpha=1.0	BEDROC	0.995	0.995
P18545	Hydrolases	17	35	10000	0	BNB	Alpha=0.1	BEDROC	0.916	0.935
P51582	GPCR	115	116	37	9963	RFC	Trees=5	PRECISION	0.968	0.980
P51582	GPCR	115	116	37	9963	RFC	Trees=50	PRECISION	0.955	0.971
P51582	GPCR	115	116	37	9963	RFC	Trees=500	PRECISION	0.955	0.980
P51582	GPCR	115	116	37	9963	SVM	C=1.0E00	PRECISION	0.980	0.980
P51582	GPCR	115	116	37	9963	SVM	C=1.0E+02	PRECISION	0.980	0.980
P51582	GPCR	115	116	37	9963	SVM	C=1.0E-02	PRECISION	1.000	1.000
P51582	GPCR	115	116	37	9963	BNB	Alpha=1.0	PRECISION	0.988	0.989
P18545	Hydrolases	17	35	10000	0	BNB	Alpha=0.1	PRECISION	0.600	1.000
P51582	GPCR	115	116	37	9963	RFC	Trees=5	RECALL	0.926	0.947
P51582	GPCR	115	116	37	9963	RFC	Trees=50	RECALL	0.926	0.926
P51582	GPCR	115	116	37	9963	RFC	Trees=500	RECALL	0.926	0.926
P51582	GPCR	115	116	37	9963	SVM	C=1.0E00	RECALL	0.905	0.905
P51582	GPCR	115	116	37	9963	SVM	C=1.0E+02	RECALL	0.726	0.737
P51582	GPCR	115	116	37	9963	SVM	C=1.0E-02	RECALL	0.674	0.663
P51582	GPCR	115	116	37	9963	BNB	Alpha=1.0	RECALL	0.621	0.642
P18545	Hydrolases	17	35	10000	0	BNB	Alpha=0.1	RECALL	0.400	0.680
P51582	GPCR	115	116	37	9963	RFC	Trees=5	FSCORE	0.946	0.961
P51582	GPCR	115	116	37	9963	RFC	Trees=50	FSCORE	0.939	0.943
P51582	GPCR	115	116	37	9963	RFC	Trees=500	FSCORE	0.939	0.948
P51582	GPCR	115	116	37	9963	SVM	C=1.0E00	FSCORE	0.939	0.939
P51582	GPCR	115	116	37	9963	SVM	C=1.0E+02	FSCORE	0.785	0.800
P51582	GPCR	115	116	37	9963	SVM	C=1.0E-02	FSCORE	0.791	0.785
P51582	GPCR	115	116	37	9963	BNB	Alpha=1.0	FSCORE	0.743	0.758
P18545	Hydrolases	17	35	10000	0	BNB	Alpha=0.1	FSCORE	0.467	0.759
P12268	Oxidoreductases	544	545	10000	0	RFC	Trees=5	PR-AUC	0.991	0.991
P12268	Oxidoreductases	544	545	10000	0	RFC	Trees=50	PR-AUC	0.995	0.998
P12268	Oxidoreductases	544	545	10000	0	RFC	Trees=500	PR-AUC	0.998	0.998
P12268	Oxidoreductases	544	545	10000	0	SVM	C=1.0E00	PR-AUC	0.996	0.996
P12268	Oxidoreductases	544	545	10000	0	SVM	C=1.0E+02	PR-AUC	0.996	0.996
P12268	Oxidoreductases	544	545	10000	0	SVM	C=1.0E-02	PR-AUC	0.995	0.995
P12268	Oxidoreductases	544	545	10000	0	BNB	Alpha=1.0	PR-AUC	0.972	0.972
Q13956	Hydrolases	17	35	10000	0	BNB	Alpha=0.1	PR-AUC	0.702	0.886
P12268	Oxidoreductases	544	545	10000	0	RFC	Trees=5	BEDROC	0.997	0.997
P12268	Oxidoreductases	544	545	10000	0	RFC	Trees=50	BEDROC	0.999	0.999
P12268	Oxidoreductases	544	545	10000	0	RFC	Trees=500	BEDROC	0.999	0.999
P12268	Oxidoreductases	544	545	10000	0	SVM	C=1.0E00	BEDROC	0.998	0.998
P12268	Oxidoreductases	544	545	10000	0	SVM	C=1.0E+02	BEDROC	0.998	0.998
P12268	Oxidoreductases	544	545	10000	0	SVM	C=1.0E-02	BEDROC	0.997	0.997
P12268	Oxidoreductases	544	545	10000	0	BNB	Alpha=1.0	BEDROC	0.981	0.981
Q13956	Hydrolases	17	35	10000	0	BNB	Alpha=0.1	BEDROC	0.908	0.958
P12268	Oxidoreductases	544	545	10000	0	RFC	Trees=5	PRECISION	0.980	0.982
P12268	Oxidoreductases	544	545	10000	0	RFC	Trees=50	PRECISION	0.998	0.998
P12268	Oxidoreductases	544	545	10000	0	RFC	Trees=500	PRECISION	0.998	0.998
P12268	Oxidoreductases	544	545	10000	0	SVM	C=1.0E00	PRECISION	0.983	0.985
P12268	Oxidoreductases	544	545	10000	0	SVM	C=1.0E+02	PRECISION	0.971	0.971
P12268	Oxidoreductases	544	545	10000	0	SVM	C=1.0E-02	PRECISION	0.993	0.993
P12268	Oxidoreductases	544	545	10000	0	BNB	Alpha=1.0	PRECISION	0.996	0.996
Q13956	Hydrolases	17	35	10000	0	BNB	Alpha=0.1	PRECISION	0.600	1.000
P12268	Oxidoreductases	544	545	10000	0	RFC	Trees=5	RECALL	0.949	0.951
P12268	Oxidoreductases	544	545	10000	0	RFC	Trees=50	RECALL	0.976	0.971
P12268	Oxidoreductases	544	545	10000	0	RFC	Trees=500	RECALL	0.971	0.971
P12268	Oxidoreductases	544	545	10000	0	SVM	C=1.0E00	RECALL	0.896	0.900
P12268	Oxidoreductases	544	545	10000	0	SVM	C=1.0E+02	RECALL	0.880	0.880
P12268	Oxidoreductases	544	545	10000	0	SVM	C=1.0E-02	RECALL	0.947	0.947
P12268	Oxidoreductases	544	545	10000	0	BNB	Alpha=1.0	RECALL	0.967	0.967
Q13956	Hydrolases	17	35	10000	0	BNB	Alpha=0.1	RECALL	0.400	0.720
P12268	Oxidoreductases	544	545	10000	0	RFC	Trees=5	FSCORE	0.964	0.966
P12268	Oxidoreductases	544	545	10000	0	RFC	Trees=50	FSCORE	0.986	0.984
P12268	Oxidoreductases	544	545	10000	0	RFC	Trees=500	FSCORE	0.984	0.984
P12268	Oxidoreductases	544	545	10000	0	SVM	C=1.0E00	FSCORE	0.937	0.941
P12268	Oxidoreductases	544	545	10000	0	SVM	C=1.0E+02	FSCORE	0.923	0.923
P12268	Oxidoreductases	544	545	10000	0	SVM	C=1.0E-02	FSCORE	0.969	0.969
P12268	Oxidoreductases	544	545	10000	0	BNB	Alpha=1.0	FSCORE	0.981	0.981
Q13956	Hydrolases	17	35	10000	0	BNB	Alpha=0.1	FSCORE	0.467	0.806
Q01433	Hydrolases	20	21	0	10000	RFC	Trees=5	PR-AUC	1.000	0.956
Q01433	Hydrolases	20	21	0	10000	RFC	Trees=50	PR-AUC	1.000	0.948
Q01433	Hydrolases	20	21	0	10000	RFC	Trees=500	PR-AUC	1.000	1.000
Q01433	Hydrolases	20	21	0	10000	SVM	C=1.0E00	PR-AUC	1.000	0.935
Q01433	Hydrolases	20	21	0	10000	SVM	C=1.0E+02	PR-AUC	1.000	0.935
Q01433	Hydrolases	20	21	0	10000	SVM	C=1.0E-02	PR-AUC	0.981	0.935
Q01433	Hydrolases	20	21	0	10000	BNB	Alpha=1.0	PR-AUC	0.501	0.501
Q01668	Ion_Channel	18	244	43	9957	BNB	Alpha=0.1	PR-AUC	0.506	0.929
Q01433	Hydrolases	20	21	0	10000	RFC	Trees=5	BEDROC	1.000	0.993
Q01433	Hydrolases	20	21	0	10000	RFC	Trees=50	BEDROC	1.000	0.964
Q01433	Hydrolases	20	21	0	10000	RFC	Trees=500	BEDROC	1.000	1.000
Q01433	Hydrolases	20	21	0	10000	SVM	C=1.0E00	BEDROC	1.000	0.954
Q01433	Hydrolases	20	21	0	10000	SVM	C=1.0E+02	BEDROC	1.000	0.955
Q01433	Hydrolases	20	21	0	10000	SVM	C=1.0E-02	BEDROC	0.999	0.950
Q01433	Hydrolases	20	21	0	10000	BNB	Alpha=1.0	BEDROC	1.000	1.000
Q01668	Ion_Channel	18	244	43	9957	BNB	Alpha=0.1	BEDROC	0.802	0.950
Q01433	Hydrolases	20	21	0	10000	RFC	Trees=5	PRECISION	1.000	1.000
Q01433	Hydrolases	20	21	0	10000	RFC	Trees=50	PRECISION	1.000	1.000
Q01433	Hydrolases	20	21	0	10000	RFC	Trees=500	PRECISION	1.000	1.000
Q01433	Hydrolases	20	21	0	10000	SVM	C=1.0E00	PRECISION	1.000	1.000
Q01433	Hydrolases	20	21	0	10000	SVM	C=1.0E+02	PRECISION	0.000	0.000
Q01433	Hydrolases	20	21	0	10000	SVM	C=1.0E-02	PRECISION	1.000	1.000
Q01433	Hydrolases	20	21	0	10000	BNB	Alpha=1.0	PRECISION	1.000	1.000
Q01668	Ion_Channel	18	244	43	9957	BNB	Alpha=0.1	PRECISION	0.600	0.988
Q01433	Hydrolases	20	21	0	10000	RFC	Trees=5	RECALL	1.000	0.867
Q01433	Hydrolases	20	21	0	10000	RFC	Trees=50	RECALL	1.000	0.933
Q01433	Hydrolases	20	21	0	10000	RFC	Trees=500	RECALL	1.000	0.933
Q01433	Hydrolases	20	21	0	10000	SVM	C=1.0E00	RECALL	1.000	0.933
Q01433	Hydrolases	20	21	0	10000	SVM	C=1.0E+02	RECALL	0.000	0.000
Q01433	Hydrolases	20	21	0	10000	SVM	C=1.0E-02	RECALL	0.800	0.800
Q01433	Hydrolases	20	21	0	10000	BNB	Alpha=1.0	RECALL	1.000	0.933
Q01668	Ion_Channel	18	244	43	9957	BNB	Alpha=0.1	RECALL	0.200	0.850
Q01433	Hydrolases	20	21	0	10000	RFC	Trees=5	FSCORE	1.000	0.920
Q01433	Hydrolases	20	21	0	10000	RFC	Trees=50	FSCORE	1.000	0.960
Q01433	Hydrolases	20	21	0	10000	RFC	Trees=500	FSCORE	1.000	0.960
Q01433	Hydrolases	20	21	0	10000	SVM	C=1.0E00	FSCORE	1.000	0.960
Q01433	Hydrolases	20	21	0	10000	SVM	C=1.0E+02	FSCORE	0.000	0.000
Q01433	Hydrolases	20	21	0	10000	SVM	C=1.0E-02	FSCORE	0.860	0.880
Q01433	Hydrolases	20	21	0	10000	BNB	Alpha=1.0	FSCORE	1.000	0.960
Q01668	Ion_Channel	18	244	43	9957	BNB	Alpha=0.1	FSCORE	0.300	0.913
Q9UM07	Hydrolases	10	11	10000	0	RFC	Trees=5	PR-AUC	0.406	0.177
Q9UM07	Hydrolases	10	11	10000	0	RFC	Trees=50	PR-AUC	0.451	0.626
Q9UM07	Hydrolases	10	11	10000	0	RFC	Trees=500	PR-AUC	0.451	0.501
Q9UM07	Hydrolases	10	11	10000	0	SVM	C=1.0E00	PR-AUC	0.520	0.683
Q9UM07	Hydrolases	10	11	10000	0	SVM	C=1.0E+02	PR-AUC	0.520	0.683
Q9UM07	Hydrolases	10	11	10000	0	SVM	C=1.0E-02	PR-AUC	0.439	0.414
Q9UM07	Hydrolases	10	11	10000	0	BNB	Alpha=1.0	PR-AUC	0.500	0.500
P20142	Protease	19	22	0	10000	BNB	Alpha=0.1	PR-AUC	1.000	0.781
Q9UM07	Hydrolases	10	11	10000	0	RFC	Trees=5	BEDROC	0.426	0.420
Q9UM07	Hydrolases	10	11	10000	0	RFC	Trees=50	BEDROC	0.577	0.740
Q9UM07	Hydrolases	10	11	10000	0	RFC	Trees=500	BEDROC	0.577	0.755
Q9UM07	Hydrolases	10	11	10000	0	SVM	C=1.0E00	BEDROC	0.986	0.993
Q9UM07	Hydrolases	10	11	10000	0	SVM	C=1.0E+02	BEDROC	0.986	0.993
Q9UM07	Hydrolases	10	11	10000	0	SVM	C=1.0E-02	BEDROC	0.860	0.843
Q9UM07	Hydrolases	10	11	10000	0	BNB	Alpha=1.0	BEDROC	1.000	1.000
P20142	Protease	19	22	0	10000	BNB	Alpha=0.1	BEDROC	1.000	0.994
Q9UM07	Hydrolases	10	11	10000	0	RFC	Trees=5	PRECISION	0.090	0.033
Q9UM07	Hydrolases	10	11	10000	0	RFC	Trees=50	PRECISION	0.400	0.213
Q9UM07	Hydrolases	10	11	10000	0	RFC	Trees=500	PRECISION	0.400	0.110
Q9UM07	Hydrolases	10	11	10000	0	SVM	C=1.0E00	PRECISION	0.000	0.000
Q9UM07	Hydrolases	10	11	10000	0	SVM	C=1.0E+02	PRECISION	0.000	0.000
Q9UM07	Hydrolases	10	11	10000	0	SVM	C=1.0E-02	PRECISION	0.000	0.000
Q9UM07	Hydrolases	10	11	10000	0	BNB	Alpha=1.0	PRECISION	0.000	0.000
P20142	Protease	19	22	0	10000	BNB	Alpha=0.1	PRECISION	1.000	0.800
Q9UM07	Hydrolases	10	11	10000	0	RFC	Trees=5	RECALL	0.400	0.200
Q9UM07	Hydrolases	10	11	10000	0	RFC	Trees=50	RECALL	0.400	0.400
Q9UM07	Hydrolases	10	11	10000	0	RFC	Trees=500	RECALL	0.400	0.400
Q9UM07	Hydrolases	10	11	10000	0	SVM	C=1.0E00	RECALL	0.000	0.000
Q9UM07	Hydrolases	10	11	10000	0	SVM	C=1.0E+02	RECALL	0.000	0.000
Q9UM07	Hydrolases	10	11	10000	0	SVM	C=1.0E-02	RECALL	0.000	0.000
Q9UM07	Hydrolases	10	11	10000	0	BNB	Alpha=1.0	RECALL	0.000	0.000
P20142	Protease	19	22	0	10000	BNB	Alpha=0.1	RECALL	0.800	0.667
Q9UM07	Hydrolases	10	11	10000	0	RFC	Trees=5	FSCORE	0.147	0.057
Q9UM07	Hydrolases	10	11	10000	0	RFC	Trees=50	FSCORE	0.400	0.225
Q9UM07	Hydrolases	10	11	10000	0	RFC	Trees=500	FSCORE	0.400	0.152
Q9UM07	Hydrolases	10	11	10000	0	SVM	C=1.0E00	FSCORE	0.000	0.000
Q9UM07	Hydrolases	10	11	10000	0	SVM	C=1.0E+02	FSCORE	0.000	0.000
Q9UM07	Hydrolases	10	11	10000	0	SVM	C=1.0E-02	FSCORE	0.000	0.000
Q9UM07	Hydrolases	10	11	10000	0	BNB	Alpha=1.0	FSCORE	0.000	0.000
P20142	Protease	19	22	0	10000	BNB	Alpha=0.1	FSCORE	0.880	0.720
Q13093	Lipase	290	291	10000	0	RFC	Trees=5	PR-AUC	0.994	0.989
Q13093	Lipase	290	291	10000	0	RFC	Trees=50	PR-AUC	0.996	0.992
Q13093	Lipase	290	291	10000	0	RFC	Trees=500	PR-AUC	0.996	0.996
Q13093	Lipase	290	291	10000	0	SVM	C=1.0E00	PR-AUC	0.993	0.992
Q13093	Lipase	290	291	10000	0	SVM	C=1.0E+02	PR-AUC	0.993	0.992
Q13093	Lipase	290	291	10000	0	SVM	C=1.0E-02	PR-AUC	0.989	0.990
Q13093	Lipase	290	291	10000	0	BNB	Alpha=1.0	PR-AUC	0.959	0.958
O15245	Transporter	19	33	0	10000	BNB	Alpha=0.1	PR-AUC	0.277	0.183
Q13093	Lipase	290	291	10000	0	RFC	Trees=5	BEDROC	0.999	0.998
Q13093	Lipase	290	291	10000	0	RFC	Trees=50	BEDROC	0.999	0.998
Q13093	Lipase	290	291	10000	0	RFC	Trees=500	BEDROC	0.999	0.999
Q13093	Lipase	290	291	10000	0	SVM	C=1.0E00	BEDROC	0.994	0.994
Q13093	Lipase	290	291	10000	0	SVM	C=1.0E+02	BEDROC	0.994	0.994
Q13093	Lipase	290	291	10000	0	SVM	C=1.0E-02	BEDROC	0.992	0.993
Q13093	Lipase	290	291	10000	0	BNB	Alpha=1.0	BEDROC	0.986	0.984
O15245	Transporter	19	33	0	10000	BNB	Alpha=0.1	BEDROC	0.645	0.481
Q13093	Lipase	290	291	10000	0	RFC	Trees=5	PRECISION	1.000	1.000
Q13093	Lipase	290	291	10000	0	RFC	Trees=50	PRECISION	1.000	1.000
Q13093	Lipase	290	291	10000	0	RFC	Trees=500	PRECISION	1.000	1.000
Q13093	Lipase	290	291	10000	0	SVM	C=1.0E00	PRECISION	0.996	0.996
Q13093	Lipase	290	291	10000	0	SVM	C=1.0E+02	PRECISION	0.990	0.990
Q13093	Lipase	290	291	10000	0	SVM	C=1.0E-02	PRECISION	1.000	1.000
Q13093	Lipase	290	291	10000	0	BNB	Alpha=1.0	PRECISION	1.000	1.000
O15245	Transporter	19	33	0	10000	BNB	Alpha=0.1	PRECISION	0.000	0.000
Q13093	Lipase	290	291	10000	0	RFC	Trees=5	RECALL	0.963	0.971
Q13093	Lipase	290	291	10000	0	RFC	Trees=50	RECALL	0.971	0.975
Q13093	Lipase	290	291	10000	0	RFC	Trees=500	RECALL	0.967	0.979
Q13093	Lipase	290	291	10000	0	SVM	C=1.0E00	RECALL	0.850	0.846
Q13093	Lipase	290	291	10000	0	SVM	C=1.0E+02	RECALL	0.767	0.771
Q13093	Lipase	290	291	10000	0	SVM	C=1.0E-02	RECALL	0.933	0.933
Q13093	Lipase	290	291	10000	0	BNB	Alpha=1.0	RECALL	0.954	0.958
O15245	Transporter	19	33	0	10000	BNB	Alpha=0.1	RECALL	0.000	0.000
Q13093	Lipase	290	291	10000	0	RFC	Trees=5	FSCORE	0.980	0.985
Q13093	Lipase	290	291	10000	0	RFC	Trees=50	FSCORE	0.985	0.987
Q13093	Lipase	290	291	10000	0	RFC	Trees=500	FSCORE	0.983	0.989
Q13093	Lipase	290	291	10000	0	SVM	C=1.0E00	FSCORE	0.914	0.911
Q13093	Lipase	290	291	10000	0	SVM	C=1.0E+02	FSCORE	0.861	0.863
Q13093	Lipase	290	291	10000	0	SVM	C=1.0E-02	FSCORE	0.963	0.964
Q13093	Lipase	290	291	10000	0	BNB	Alpha=1.0	FSCORE	0.976	0.978
O15245	Transporter	19	33	0	10000	BNB	Alpha=0.1	FSCORE	0.000	0.000
Q96FL8	Transporter	30	31	0	10000	RFC	Trees=5	PR-AUC	0.133	0.102
Q96FL8	Transporter	30	31	0	10000	RFC	Trees=50	PR-AUC	0.144	0.092
Q96FL8	Transporter	30	31	0	10000	RFC	Trees=500	PR-AUC	0.107	0.127
Q96FL8	Transporter	30	31	0	10000	SVM	C=1.0E00	PR-AUC	0.066	0.064
Q96FL8	Transporter	30	31	0	10000	SVM	C=1.0E+02	PR-AUC	0.067	0.062
Q96FL8	Transporter	30	31	0	10000	SVM	C=1.0E-02	PR-AUC	0.011	0.012
Q96FL8	Transporter	30	31	0	10000	BNB	Alpha=1.0	PR-AUC	0.501	0.501
O75899	GPCR	19	45	10000	0	BNB	Alpha=0.1	PR-AUC	0.791	0.938
Q96FL8	Transporter	30	31	0	10000	RFC	Trees=5	BEDROC	0.259	0.273
Q96FL8	Transporter	30	31	0	10000	RFC	Trees=50	BEDROC	0.238	0.162
Q96FL8	Transporter	30	31	0	10000	RFC	Trees=500	BEDROC	0.227	0.171
Q96FL8	Transporter	30	31	0	10000	SVM	C=1.0E00	BEDROC	0.274	0.260
Q96FL8	Transporter	30	31	0	10000	SVM	C=1.0E+02	BEDROC	0.276	0.258
Q96FL8	Transporter	30	31	0	10000	SVM	C=1.0E-02	BEDROC	0.184	0.181
Q96FL8	Transporter	30	31	0	10000	BNB	Alpha=1.0	BEDROC	1.000	1.000
O75899	GPCR	19	45	10000	0	BNB	Alpha=0.1	BEDROC	0.976	0.984
Q96FL8	Transporter	30	31	0	10000	RFC	Trees=5	PRECISION	0.006	0.072
Q96FL8	Transporter	30	31	0	10000	RFC	Trees=50	PRECISION	0.104	0.035
Q96FL8	Transporter	30	31	0	10000	RFC	Trees=500	PRECISION	0.090	0.104
Q96FL8	Transporter	30	31	0	10000	SVM	C=1.0E00	PRECISION	0.000	0.000
Q96FL8	Transporter	30	31	0	10000	SVM	C=1.0E+02	PRECISION	0.000	0.000
Q96FL8	Transporter	30	31	0	10000	SVM	C=1.0E-02	PRECISION	0.000	0.000
Q96FL8	Transporter	30	31	0	10000	BNB	Alpha=1.0	PRECISION	0.000	0.000
O75899	GPCR	19	45	10000	0	BNB	Alpha=0.1	PRECISION	1.000	1.000
Q96FL8	Transporter	30	31	0	10000	RFC	Trees=5	RECALL	0.040	0.200
Q96FL8	Transporter	30	31	0	10000	RFC	Trees=50	RECALL	0.240	0.160
Q96FL8	Transporter	30	31	0	10000	RFC	Trees=500	RECALL	0.280	0.240
Q96FL8	Transporter	30	31	0	10000	SVM	C=1.0E00	RECALL	0.000	0.000
Q96FL8	Transporter	30	31	0	10000	SVM	C=1.0E+02	RECALL	0.000	0.000
Q96FL8	Transporter	30	31	0	10000	SVM	C=1.0E-02	RECALL	0.000	0.000
Q96FL8	Transporter	30	31	0	10000	BNB	Alpha=1.0	RECALL	0.000	0.000
O75899	GPCR	19	45	10000	0	BNB	Alpha=0.1	RECALL	0.867	0.829
Q96FL8	Transporter	30	31	0	10000	RFC	Trees=5	FSCORE	0.011	0.106
Q96FL8	Transporter	30	31	0	10000	RFC	Trees=50	FSCORE	0.130	0.057
Q96FL8	Transporter	30	31	0	10000	RFC	Trees=500	FSCORE	0.132	0.133
Q96FL8	Transporter	30	31	0	10000	SVM	C=1.0E00	FSCORE	0.000	0.000
Q96FL8	Transporter	30	31	0	10000	SVM	C=1.0E+02	FSCORE	0.000	0.000
Q96FL8	Transporter	30	31	0	10000	SVM	C=1.0E-02	FSCORE	0.000	0.000
Q96FL8	Transporter	30	31	0	10000	BNB	Alpha=1.0	FSCORE	0.000	0.000
O75899	GPCR	19	45	10000	0	BNB	Alpha=0.1	FSCORE	0.920	0.903
Q08493	Hydrolases	337	338	1	9999	RFC	Trees=5	PR-AUC	0.929	0.912
Q08493	Hydrolases	337	338	1	9999	RFC	Trees=50	PR-AUC	0.957	0.963
Q08493	Hydrolases	337	338	1	9999	RFC	Trees=500	PR-AUC	0.965	0.964
Q08493	Hydrolases	337	338	1	9999	SVM	C=1.0E00	PR-AUC	0.945	0.945
Q08493	Hydrolases	337	338	1	9999	SVM	C=1.0E+02	PR-AUC	0.944	0.945
Q08493	Hydrolases	337	338	1	9999	SVM	C=1.0E-02	PR-AUC	0.921	0.921
Q08493	Hydrolases	337	338	1	9999	BNB	Alpha=1.0	PR-AUC	0.858	0.856
Q9UGI6	Ion_Channel	19	78	0	10000	BNB	Alpha=0.1	PR-AUC	0.671	0.749
Q08493	Hydrolases	337	338	1	9999	RFC	Trees=5	BEDROC	0.975	0.963
Q08493	Hydrolases	337	338	1	9999	RFC	Trees=50	BEDROC	0.985	0.988
Q08493	Hydrolases	337	338	1	9999	RFC	Trees=500	BEDROC	0.988	0.988
Q08493	Hydrolases	337	338	1	9999	SVM	C=1.0E00	BEDROC	0.961	0.961
Q08493	Hydrolases	337	338	1	9999	SVM	C=1.0E+02	BEDROC	0.961	0.961
Q08493	Hydrolases	337	338	1	9999	SVM	C=1.0E-02	BEDROC	0.945	0.945
Q08493	Hydrolases	337	338	1	9999	BNB	Alpha=1.0	BEDROC	0.907	0.908
Q9UGI6	Ion_Channel	19	78	0	10000	BNB	Alpha=0.1	BEDROC	0.811	0.825
Q08493	Hydrolases	337	338	1	9999	RFC	Trees=5	PRECISION	0.782	0.754
Q08493	Hydrolases	337	338	1	9999	RFC	Trees=50	PRECISION	0.861	0.854
Q08493	Hydrolases	337	338	1	9999	RFC	Trees=500	PRECISION	0.882	0.865
Q08493	Hydrolases	337	338	1	9999	SVM	C=1.0E00	PRECISION	0.962	0.962
Q08493	Hydrolases	337	338	1	9999	SVM	C=1.0E+02	PRECISION	0.933	0.933
Q08493	Hydrolases	337	338	1	9999	SVM	C=1.0E-02	PRECISION	0.953	0.953
Q08493	Hydrolases	337	338	1	9999	BNB	Alpha=1.0	PRECISION	0.962	0.962
Q9UGI6	Ion_Channel	19	78	0	10000	BNB	Alpha=0.1	PRECISION	0.600	1.000
Q08493	Hydrolases	337	338	1	9999	RFC	Trees=5	RECALL	0.900	0.886
Q08493	Hydrolases	337	338	1	9999	RFC	Trees=50	RECALL	0.932	0.939
Q08493	Hydrolases	337	338	1	9999	RFC	Trees=500	RECALL	0.939	0.946
Q08493	Hydrolases	337	338	1	9999	SVM	C=1.0E00	RECALL	0.775	0.775
Q08493	Hydrolases	337	338	1	9999	SVM	C=1.0E+02	RECALL	0.650	0.650
Q08493	Hydrolases	337	338	1	9999	SVM	C=1.0E-02	RECALL	0.807	0.818
Q08493	Hydrolases	337	338	1	9999	BNB	Alpha=1.0	RECALL	0.836	0.832
Q9UGI6	Ion_Channel	19	78	0	10000	BNB	Alpha=0.1	RECALL	0.200	0.477
Q08493	Hydrolases	337	338	1	9999	RFC	Trees=5	FSCORE	0.835	0.810
Q08493	Hydrolases	337	338	1	9999	RFC	Trees=50	FSCORE	0.894	0.894
Q08493	Hydrolases	337	338	1	9999	RFC	Trees=500	FSCORE	0.909	0.903
Q08493	Hydrolases	337	338	1	9999	SVM	C=1.0E00	FSCORE	0.849	0.850
Q08493	Hydrolases	337	338	1	9999	SVM	C=1.0E+02	FSCORE	0.697	0.697
Q08493	Hydrolases	337	338	1	9999	SVM	C=1.0E-02	FSCORE	0.868	0.875
Q08493	Hydrolases	337	338	1	9999	BNB	Alpha=1.0	FSCORE	0.890	0.888
Q9UGI6	Ion_Channel	19	78	0	10000	BNB	Alpha=0.1	FSCORE	0.300	0.604
P78527	Kinase	648	649	10000	0	RFC	Trees=5	PR-AUC	0.981	0.986
P78527	Kinase	648	649	10000	0	RFC	Trees=50	PR-AUC	0.988	0.989
P78527	Kinase	648	649	10000	0	RFC	Trees=500	PR-AUC	0.989	0.989
P78527	Kinase	648	649	10000	0	SVM	C=1.0E00	PR-AUC	0.984	0.984
P78527	Kinase	648	649	10000	0	SVM	C=1.0E+02	PR-AUC	0.984	0.984
P78527	Kinase	648	649	10000	0	SVM	C=1.0E-02	PR-AUC	0.979	0.980
P78527	Kinase	648	649	10000	0	BNB	Alpha=1.0	PR-AUC	0.973	0.973
Q01433	Hydrolases	20	21	0	10000	BNB	Alpha=0.1	PR-AUC	1.000	0.967
P78527	Kinase	648	649	10000	0	RFC	Trees=5	BEDROC	0.995	0.996
P78527	Kinase	648	649	10000	0	RFC	Trees=50	BEDROC	0.996	0.997
P78527	Kinase	648	649	10000	0	RFC	Trees=500	BEDROC	0.997	0.997
P78527	Kinase	648	649	10000	0	SVM	C=1.0E00	BEDROC	0.990	0.990
P78527	Kinase	648	649	10000	0	SVM	C=1.0E+02	BEDROC	0.990	0.990
P78527	Kinase	648	649	10000	0	SVM	C=1.0E-02	BEDROC	0.987	0.987
P78527	Kinase	648	649	10000	0	BNB	Alpha=1.0	BEDROC	0.982	0.982
Q01433	Hydrolases	20	21	0	10000	BNB	Alpha=0.1	BEDROC	1.000	1.000
P78527	Kinase	648	649	10000	0	RFC	Trees=5	PRECISION	0.950	0.963
P78527	Kinase	648	649	10000	0	RFC	Trees=50	PRECISION	0.970	0.965
P78527	Kinase	648	649	10000	0	RFC	Trees=500	PRECISION	0.974	0.967
P78527	Kinase	648	649	10000	0	SVM	C=1.0E00	PRECISION	0.975	0.977
P78527	Kinase	648	649	10000	0	SVM	C=1.0E+02	PRECISION	0.960	0.962
P78527	Kinase	648	649	10000	0	SVM	C=1.0E-02	PRECISION	0.982	0.982
P78527	Kinase	648	649	10000	0	BNB	Alpha=1.0	PRECISION	0.987	0.987
Q01433	Hydrolases	20	21	0	10000	BNB	Alpha=0.1	PRECISION	1.000	1.000
P78527	Kinase	648	649	10000	0	RFC	Trees=5	RECALL	0.965	0.963
P78527	Kinase	648	649	10000	0	RFC	Trees=50	RECALL	0.963	0.967
P78527	Kinase	648	649	10000	0	RFC	Trees=500	RECALL	0.965	0.969
P78527	Kinase	648	649	10000	0	SVM	C=1.0E00	RECALL	0.926	0.928
P78527	Kinase	648	649	10000	0	SVM	C=1.0E+02	RECALL	0.909	0.911
P78527	Kinase	648	649	10000	0	SVM	C=1.0E-02	RECALL	0.935	0.935
P78527	Kinase	648	649	10000	0	BNB	Alpha=1.0	RECALL	0.957	0.957
Q01433	Hydrolases	20	21	0	10000	BNB	Alpha=0.1	RECALL	1.000	0.933
P78527	Kinase	648	649	10000	0	RFC	Trees=5	FSCORE	0.957	0.963
P78527	Kinase	648	649	10000	0	RFC	Trees=50	FSCORE	0.967	0.966
P78527	Kinase	648	649	10000	0	RFC	Trees=500	FSCORE	0.969	0.968
P78527	Kinase	648	649	10000	0	SVM	C=1.0E00	FSCORE	0.950	0.951
P78527	Kinase	648	649	10000	0	SVM	C=1.0E+02	FSCORE	0.933	0.935
P78527	Kinase	648	649	10000	0	SVM	C=1.0E-02	FSCORE	0.958	0.958
P78527	Kinase	648	649	10000	0	BNB	Alpha=1.0	FSCORE	0.972	0.972
Q01433	Hydrolases	20	21	0	10000	BNB	Alpha=0.1	FSCORE	1.000	0.960
O14786	Other	61	63	10000	0	RFC	Trees=5	PR-AUC	0.970	0.917
O14786	Other	61	63	10000	0	RFC	Trees=50	PR-AUC	0.980	0.969
O14786	Other	61	63	10000	0	RFC	Trees=500	PR-AUC	0.983	0.965
O14786	Other	61	63	10000	0	SVM	C=1.0E00	PR-AUC	0.988	0.950
O14786	Other	61	63	10000	0	SVM	C=1.0E+02	PR-AUC	0.989	0.950
O14786	Other	61	63	10000	0	SVM	C=1.0E-02	PR-AUC	0.982	0.943
O14786	Other	61	63	10000	0	BNB	Alpha=1.0	PR-AUC	0.771	0.783
O60741	Ion_Channel	20	25	0	10000	BNB	Alpha=0.1	PR-AUC	0.956	0.807
O14786	Other	61	63	10000	0	RFC	Trees=5	BEDROC	0.983	0.939
O14786	Other	61	63	10000	0	RFC	Trees=50	BEDROC	0.986	0.978
O14786	Other	61	63	10000	0	RFC	Trees=500	BEDROC	0.988	0.974
O14786	Other	61	63	10000	0	SVM	C=1.0E00	BEDROC	0.997	0.960
O14786	Other	61	63	10000	0	SVM	C=1.0E+02	BEDROC	0.997	0.960
O14786	Other	61	63	10000	0	SVM	C=1.0E-02	BEDROC	0.987	0.950
O14786	Other	61	63	10000	0	BNB	Alpha=1.0	BEDROC	0.996	0.991
O60741	Ion_Channel	20	25	0	10000	BNB	Alpha=0.1	BEDROC	0.999	0.983
O14786	Other	61	63	10000	0	RFC	Trees=5	PRECISION	0.982	0.924
O14786	Other	61	63	10000	0	RFC	Trees=50	PRECISION	0.982	1.000
O14786	Other	61	63	10000	0	RFC	Trees=500	PRECISION	0.980	1.000
O14786	Other	61	63	10000	0	SVM	C=1.0E00	PRECISION	0.982	0.982
O14786	Other	61	63	10000	0	SVM	C=1.0E+02	PRECISION	0.580	0.780
O14786	Other	61	63	10000	0	SVM	C=1.0E-02	PRECISION	1.000	1.000
O14786	Other	61	63	10000	0	BNB	Alpha=1.0	PRECISION	1.000	1.000
O60741	Ion_Channel	20	25	0	10000	BNB	Alpha=0.1	PRECISION	1.000	0.800
O14786	Other	61	63	10000	0	RFC	Trees=5	RECALL	0.860	0.860
O14786	Other	61	63	10000	0	RFC	Trees=50	RECALL	0.940	0.900
O14786	Other	61	63	10000	0	RFC	Trees=500	RECALL	0.920	0.900
O14786	Other	61	63	10000	0	SVM	C=1.0E00	RECALL	0.940	0.900
O14786	Other	61	63	10000	0	SVM	C=1.0E+02	RECALL	0.400	0.380
O14786	Other	61	63	10000	0	SVM	C=1.0E-02	RECALL	0.880	0.860
O14786	Other	61	63	10000	0	BNB	Alpha=1.0	RECALL	0.900	0.900
O60741	Ion_Channel	20	25	0	10000	BNB	Alpha=0.1	RECALL	0.867	0.650
O14786	Other	61	63	10000	0	RFC	Trees=5	FSCORE	0.912	0.881
O14786	Other	61	63	10000	0	RFC	Trees=50	FSCORE	0.958	0.939
O14786	Other	61	63	10000	0	RFC	Trees=500	FSCORE	0.947	0.939
O14786	Other	61	63	10000	0	SVM	C=1.0E00	FSCORE	0.958	0.930
O14786	Other	61	63	10000	0	SVM	C=1.0E+02	FSCORE	0.450	0.459
O14786	Other	61	63	10000	0	SVM	C=1.0E-02	FSCORE	0.935	0.917
O14786	Other	61	63	10000	0	BNB	Alpha=1.0	FSCORE	0.946	0.939
O60741	Ion_Channel	20	25	0	10000	BNB	Alpha=0.1	FSCORE	0.920	0.705
O15496	Hydrolases	42	44	0	10000	RFC	Trees=5	PR-AUC	0.726	0.706
O15496	Hydrolases	42	44	0	10000	RFC	Trees=50	PR-AUC	0.905	0.873
O15496	Hydrolases	42	44	0	10000	RFC	Trees=500	PR-AUC	0.911	0.888
O15496	Hydrolases	42	44	0	10000	SVM	C=1.0E00	PR-AUC	0.915	0.915
O15496	Hydrolases	42	44	0	10000	SVM	C=1.0E+02	PR-AUC	0.916	0.915
O15496	Hydrolases	42	44	0	10000	SVM	C=1.0E-02	PR-AUC	0.741	0.814
O15496	Hydrolases	42	44	0	10000	BNB	Alpha=1.0	PR-AUC	0.559	0.540
P12644	Other	20	31	10000	0	BNB	Alpha=0.1	PR-AUC	1.000	1.000
O15496	Hydrolases	42	44	0	10000	RFC	Trees=5	BEDROC	0.817	0.798
O15496	Hydrolases	42	44	0	10000	RFC	Trees=50	BEDROC	0.935	0.917
O15496	Hydrolases	42	44	0	10000	RFC	Trees=500	BEDROC	0.939	0.922
O15496	Hydrolases	42	44	0	10000	SVM	C=1.0E00	BEDROC	0.920	0.917
O15496	Hydrolases	42	44	0	10000	SVM	C=1.0E+02	BEDROC	0.920	0.917
O15496	Hydrolases	42	44	0	10000	SVM	C=1.0E-02	BEDROC	0.847	0.890
O15496	Hydrolases	42	44	0	10000	BNB	Alpha=1.0	BEDROC	0.983	0.981
P12644	Other	20	31	10000	0	BNB	Alpha=0.1	BEDROC	1.000	1.000
O15496	Hydrolases	42	44	0	10000	RFC	Trees=5	PRECISION	0.662	0.550
O15496	Hydrolases	42	44	0	10000	RFC	Trees=50	PRECISION	0.772	0.864
O15496	Hydrolases	42	44	0	10000	RFC	Trees=500	PRECISION	0.881	0.882
O15496	Hydrolases	42	44	0	10000	SVM	C=1.0E00	PRECISION	0.771	0.967
O15496	Hydrolases	42	44	0	10000	SVM	C=1.0E+02	PRECISION	0.000	0.000
O15496	Hydrolases	42	44	0	10000	SVM	C=1.0E-02	PRECISION	0.600	0.800
O15496	Hydrolases	42	44	0	10000	BNB	Alpha=1.0	PRECISION	1.000	1.000
P12644	Other	20	31	10000	0	BNB	Alpha=0.1	PRECISION	1.000	1.000
O15496	Hydrolases	42	44	0	10000	RFC	Trees=5	RECALL	0.714	0.657
O15496	Hydrolases	42	44	0	10000	RFC	Trees=50	RECALL	0.914	0.800
O15496	Hydrolases	42	44	0	10000	RFC	Trees=500	RECALL	0.886	0.886
O15496	Hydrolases	42	44	0	10000	SVM	C=1.0E00	RECALL	0.514	0.600
O15496	Hydrolases	42	44	0	10000	SVM	C=1.0E+02	RECALL	0.000	0.000
O15496	Hydrolases	42	44	0	10000	SVM	C=1.0E-02	RECALL	0.343	0.486
O15496	Hydrolases	42	44	0	10000	BNB	Alpha=1.0	RECALL	0.571	0.743
P12644	Other	20	31	10000	0	BNB	Alpha=0.1	RECALL	0.933	0.920
O15496	Hydrolases	42	44	0	10000	RFC	Trees=5	FSCORE	0.652	0.597
O15496	Hydrolases	42	44	0	10000	RFC	Trees=50	FSCORE	0.823	0.811
O15496	Hydrolases	42	44	0	10000	RFC	Trees=500	FSCORE	0.873	0.874
O15496	Hydrolases	42	44	0	10000	SVM	C=1.0E00	FSCORE	0.604	0.731
O15496	Hydrolases	42	44	0	10000	SVM	C=1.0E+02	FSCORE	0.000	0.000
O15496	Hydrolases	42	44	0	10000	SVM	C=1.0E-02	FSCORE	0.432	0.599
O15496	Hydrolases	42	44	0	10000	BNB	Alpha=1.0	FSCORE	0.695	0.838
P12644	Other	20	31	10000	0	BNB	Alpha=0.1	FSCORE	0.960	0.956
P42574	Protease	1104	1105	10000	0	RFC	Trees=5	PR-AUC	0.886	0.886
P42574	Protease	1104	1105	10000	0	RFC	Trees=50	PR-AUC	0.924	0.926
P42574	Protease	1104	1105	10000	0	RFC	Trees=500	PR-AUC	0.929	0.930
P42574	Protease	1104	1105	10000	0	SVM	C=1.0E00	PR-AUC	0.907	0.906
P42574	Protease	1104	1105	10000	0	SVM	C=1.0E+02	PR-AUC	0.905	0.904
P42574	Protease	1104	1105	10000	0	SVM	C=1.0E-02	PR-AUC	0.895	0.894
P42574	Protease	1104	1105	10000	0	BNB	Alpha=1.0	PR-AUC	0.846	0.846
P40926	Oxidoreductases	21	23	1	9999	BNB	Alpha=0.1	PR-AUC	0.852	0.760
P42574	Protease	1104	1105	10000	0	RFC	Trees=5	BEDROC	0.964	0.965
P42574	Protease	1104	1105	10000	0	RFC	Trees=50	BEDROC	0.976	0.977
P42574	Protease	1104	1105	10000	0	RFC	Trees=500	BEDROC	0.978	0.978
P42574	Protease	1104	1105	10000	0	SVM	C=1.0E00	BEDROC	0.952	0.951
P42574	Protease	1104	1105	10000	0	SVM	C=1.0E+02	BEDROC	0.950	0.950
P42574	Protease	1104	1105	10000	0	SVM	C=1.0E-02	BEDROC	0.945	0.945
P42574	Protease	1104	1105	10000	0	BNB	Alpha=1.0	BEDROC	0.916	0.915
P40926	Oxidoreductases	21	23	1	9999	BNB	Alpha=0.1	BEDROC	0.979	0.911
P42574	Protease	1104	1105	10000	0	RFC	Trees=5	PRECISION	0.810	0.809
P42574	Protease	1104	1105	10000	0	RFC	Trees=50	PRECISION	0.848	0.880
P42574	Protease	1104	1105	10000	0	RFC	Trees=500	PRECISION	0.856	0.872
P42574	Protease	1104	1105	10000	0	SVM	C=1.0E00	PRECISION	0.966	0.966
P42574	Protease	1104	1105	10000	0	SVM	C=1.0E+02	PRECISION	0.943	0.943
P42574	Protease	1104	1105	10000	0	SVM	C=1.0E-02	PRECISION	0.981	0.981
P42574	Protease	1104	1105	10000	0	BNB	Alpha=1.0	PRECISION	0.973	0.973
P40926	Oxidoreductases	21	23	1	9999	BNB	Alpha=0.1	PRECISION	0.800	1.000
P42574	Protease	1104	1105	10000	0	RFC	Trees=5	RECALL	0.832	0.809
P42574	Protease	1104	1105	10000	0	RFC	Trees=50	RECALL	0.852	0.850
P42574	Protease	1104	1105	10000	0	RFC	Trees=500	RECALL	0.852	0.847
P42574	Protease	1104	1105	10000	0	SVM	C=1.0E00	RECALL	0.710	0.707
P42574	Protease	1104	1105	10000	0	SVM	C=1.0E+02	RECALL	0.687	0.685
P42574	Protease	1104	1105	10000	0	SVM	C=1.0E-02	RECALL	0.774	0.773
P42574	Protease	1104	1105	10000	0	BNB	Alpha=1.0	RECALL	0.778	0.777
P40926	Oxidoreductases	21	23	1	9999	BNB	Alpha=0.1	RECALL	0.400	0.333
P42574	Protease	1104	1105	10000	0	RFC	Trees=5	FSCORE	0.820	0.808
P42574	Protease	1104	1105	10000	0	RFC	Trees=50	FSCORE	0.850	0.864
P42574	Protease	1104	1105	10000	0	RFC	Trees=500	FSCORE	0.854	0.859
P42574	Protease	1104	1105	10000	0	SVM	C=1.0E00	FSCORE	0.818	0.816
P42574	Protease	1104	1105	10000	0	SVM	C=1.0E+02	FSCORE	0.794	0.793
P42574	Protease	1104	1105	10000	0	SVM	C=1.0E-02	FSCORE	0.865	0.864
P42574	Protease	1104	1105	10000	0	BNB	Alpha=1.0	FSCORE	0.864	0.863
P40926	Oxidoreductases	21	23	1	9999	BNB	Alpha=0.1	FSCORE	0.520	0.500
Q9Y5X9	Lipase	58	59	0	10000	RFC	Trees=5	PR-AUC	0.854	0.725
Q9Y5X9	Lipase	58	59	0	10000	RFC	Trees=50	PR-AUC	0.874	0.870
Q9Y5X9	Lipase	58	59	0	10000	RFC	Trees=500	PR-AUC	0.873	0.867
Q9Y5X9	Lipase	58	59	0	10000	SVM	C=1.0E00	PR-AUC	0.943	0.950
Q9Y5X9	Lipase	58	59	0	10000	SVM	C=1.0E+02	PR-AUC	0.945	0.951
Q9Y5X9	Lipase	58	59	0	10000	SVM	C=1.0E-02	PR-AUC	0.875	0.868
Q9Y5X9	Lipase	58	59	0	10000	BNB	Alpha=1.0	PR-AUC	0.388	0.397
P24158	Protease	21	24	10000	0	BNB	Alpha=0.1	PR-AUC	0.910	0.787
Q9Y5X9	Lipase	58	59	0	10000	RFC	Trees=5	BEDROC	0.899	0.818
Q9Y5X9	Lipase	58	59	0	10000	RFC	Trees=50	BEDROC	0.904	0.903
Q9Y5X9	Lipase	58	59	0	10000	RFC	Trees=500	BEDROC	0.905	0.902
Q9Y5X9	Lipase	58	59	0	10000	SVM	C=1.0E00	BEDROC	0.978	0.989
Q9Y5X9	Lipase	58	59	0	10000	SVM	C=1.0E+02	BEDROC	0.979	0.989
Q9Y5X9	Lipase	58	59	0	10000	SVM	C=1.0E-02	BEDROC	0.939	0.952
Q9Y5X9	Lipase	58	59	0	10000	BNB	Alpha=1.0	BEDROC	0.752	0.735
P24158	Protease	21	24	10000	0	BNB	Alpha=0.1	BEDROC	0.990	0.925
Q9Y5X9	Lipase	58	59	0	10000	RFC	Trees=5	PRECISION	0.562	0.450
Q9Y5X9	Lipase	58	59	0	10000	RFC	Trees=50	PRECISION	0.619	0.606
Q9Y5X9	Lipase	58	59	0	10000	RFC	Trees=500	PRECISION	0.641	0.637
Q9Y5X9	Lipase	58	59	0	10000	SVM	C=1.0E00	PRECISION	0.939	0.935
Q9Y5X9	Lipase	58	59	0	10000	SVM	C=1.0E+02	PRECISION	0.167	0.160
Q9Y5X9	Lipase	58	59	0	10000	SVM	C=1.0E-02	PRECISION	1.000	1.000
Q9Y5X9	Lipase	58	59	0	10000	BNB	Alpha=1.0	PRECISION	0.975	0.975
P24158	Protease	21	24	10000	0	BNB	Alpha=0.1	PRECISION	1.000	1.000
Q9Y5X9	Lipase	58	59	0	10000	RFC	Trees=5	RECALL	0.867	0.778
Q9Y5X9	Lipase	58	59	0	10000	RFC	Trees=50	RECALL	0.800	0.867
Q9Y5X9	Lipase	58	59	0	10000	RFC	Trees=500	RECALL	0.867	0.844
Q9Y5X9	Lipase	58	59	0	10000	SVM	C=1.0E00	RECALL	0.867	0.800
Q9Y5X9	Lipase	58	59	0	10000	SVM	C=1.0E+02	RECALL	0.111	0.089
Q9Y5X9	Lipase	58	59	0	10000	SVM	C=1.0E-02	RECALL	0.644	0.644
Q9Y5X9	Lipase	58	59	0	10000	BNB	Alpha=1.0	RECALL	0.867	0.822
P24158	Protease	21	24	10000	0	BNB	Alpha=0.1	RECALL	0.800	0.650
Q9Y5X9	Lipase	58	59	0	10000	RFC	Trees=5	FSCORE	0.662	0.570
Q9Y5X9	Lipase	58	59	0	10000	RFC	Trees=50	FSCORE	0.696	0.707
Q9Y5X9	Lipase	58	59	0	10000	RFC	Trees=500	FSCORE	0.737	0.723
Q9Y5X9	Lipase	58	59	0	10000	SVM	C=1.0E00	FSCORE	0.893	0.849
Q9Y5X9	Lipase	58	59	0	10000	SVM	C=1.0E+02	FSCORE	0.133	0.114
Q9Y5X9	Lipase	58	59	0	10000	SVM	C=1.0E-02	FSCORE	0.735	0.738
Q9Y5X9	Lipase	58	59	0	10000	BNB	Alpha=1.0	FSCORE	0.915	0.888
P24158	Protease	21	24	10000	0	BNB	Alpha=0.1	FSCORE	0.880	0.756
Q14289	Kinase	249	250	10000	0	RFC	Trees=5	PR-AUC	0.602	0.581
Q14289	Kinase	249	250	10000	0	RFC	Trees=50	PR-AUC	0.690	0.703
Q14289	Kinase	249	250	10000	0	RFC	Trees=500	PR-AUC	0.709	0.721
Q14289	Kinase	249	250	10000	0	SVM	C=1.0E00	PR-AUC	0.597	0.602
Q14289	Kinase	249	250	10000	0	SVM	C=1.0E+02	PR-AUC	0.590	0.595
Q14289	Kinase	249	250	10000	0	SVM	C=1.0E-02	PR-AUC	0.580	0.584
Q14289	Kinase	249	250	10000	0	BNB	Alpha=1.0	PR-AUC	0.474	0.484
P04183	Kinase	21	25	10000	0	BNB	Alpha=0.1	PR-AUC	0.776	0.840
Q14289	Kinase	249	250	10000	0	RFC	Trees=5	BEDROC	0.777	0.745
Q14289	Kinase	249	250	10000	0	RFC	Trees=50	BEDROC	0.836	0.848
Q14289	Kinase	249	250	10000	0	RFC	Trees=500	BEDROC	0.848	0.865
Q14289	Kinase	249	250	10000	0	SVM	C=1.0E00	BEDROC	0.699	0.703
Q14289	Kinase	249	250	10000	0	SVM	C=1.0E+02	BEDROC	0.696	0.699
Q14289	Kinase	249	250	10000	0	SVM	C=1.0E-02	BEDROC	0.677	0.678
Q14289	Kinase	249	250	10000	0	BNB	Alpha=1.0	BEDROC	0.652	0.662
P04183	Kinase	21	25	10000	0	BNB	Alpha=0.1	BEDROC	0.981	0.985
Q14289	Kinase	249	250	10000	0	RFC	Trees=5	PRECISION	0.420	0.449
Q14289	Kinase	249	250	10000	0	RFC	Trees=50	PRECISION	0.478	0.540
Q14289	Kinase	249	250	10000	0	RFC	Trees=500	PRECISION	0.517	0.523
Q14289	Kinase	249	250	10000	0	SVM	C=1.0E00	PRECISION	0.902	0.881
Q14289	Kinase	249	250	10000	0	SVM	C=1.0E+02	PRECISION	0.661	0.661
Q14289	Kinase	249	250	10000	0	SVM	C=1.0E-02	PRECISION	0.989	0.989
Q14289	Kinase	249	250	10000	0	BNB	Alpha=1.0	PRECISION	0.911	0.921
P04183	Kinase	21	25	10000	0	BNB	Alpha=0.1	PRECISION	0.900	0.733
Q14289	Kinase	249	250	10000	0	RFC	Trees=5	RECALL	0.639	0.605
Q14289	Kinase	249	250	10000	0	RFC	Trees=50	RECALL	0.712	0.673
Q14289	Kinase	249	250	10000	0	RFC	Trees=500	RECALL	0.717	0.707
Q14289	Kinase	249	250	10000	0	SVM	C=1.0E00	RECALL	0.346	0.361
Q14289	Kinase	249	250	10000	0	SVM	C=1.0E+02	RECALL	0.283	0.283
Q14289	Kinase	249	250	10000	0	SVM	C=1.0E-02	RECALL	0.337	0.341
Q14289	Kinase	249	250	10000	0	BNB	Alpha=1.0	RECALL	0.298	0.312
P04183	Kinase	21	25	10000	0	BNB	Alpha=0.1	RECALL	0.600	0.550
Q14289	Kinase	249	250	10000	0	RFC	Trees=5	FSCORE	0.504	0.513
Q14289	Kinase	249	250	10000	0	RFC	Trees=50	FSCORE	0.570	0.597
Q14289	Kinase	249	250	10000	0	RFC	Trees=500	FSCORE	0.599	0.600
Q14289	Kinase	249	250	10000	0	SVM	C=1.0E00	FSCORE	0.491	0.505
Q14289	Kinase	249	250	10000	0	SVM	C=1.0E+02	FSCORE	0.390	0.392
Q14289	Kinase	249	250	10000	0	SVM	C=1.0E-02	FSCORE	0.492	0.499
Q14289	Kinase	249	250	10000	0	BNB	Alpha=1.0	FSCORE	0.445	0.462
P04183	Kinase	21	25	10000	0	BNB	Alpha=0.1	FSCORE	0.700	0.619
O60551	Transferases	13	15	10000	0	RFC	Trees=5	PR-AUC	0.725	0.643
O60551	Transferases	13	15	10000	0	RFC	Trees=50	PR-AUC	0.902	0.802
O60551	Transferases	13	15	10000	0	RFC	Trees=500	PR-AUC	0.902	0.804
O60551	Transferases	13	15	10000	0	SVM	C=1.0E00	PR-AUC	0.900	0.800
O60551	Transferases	13	15	10000	0	SVM	C=1.0E+02	PR-AUC	0.900	0.800
O60551	Transferases	13	15	10000	0	SVM	C=1.0E-02	PR-AUC	0.656	0.659
O60551	Transferases	13	15	10000	0	BNB	Alpha=1.0	PR-AUC	0.501	0.501
Q9UBM7	Oxidoreductases	21	27	7	9993	BNB	Alpha=0.1	PR-AUC	0.616	0.640
O60551	Transferases	13	15	10000	0	RFC	Trees=5	BEDROC	0.809	0.736
O60551	Transferases	13	15	10000	0	RFC	Trees=50	BEDROC	0.906	0.812
O60551	Transferases	13	15	10000	0	RFC	Trees=500	BEDROC	0.906	0.812
O60551	Transferases	13	15	10000	0	SVM	C=1.0E00	BEDROC	0.901	0.801
O60551	Transferases	13	15	10000	0	SVM	C=1.0E+02	BEDROC	0.901	0.801
O60551	Transferases	13	15	10000	0	SVM	C=1.0E-02	BEDROC	0.884	0.791
O60551	Transferases	13	15	10000	0	BNB	Alpha=1.0	BEDROC	1.000	1.000
Q9UBM7	Oxidoreductases	21	27	7	9993	BNB	Alpha=0.1	BEDROC	0.931	0.936
O60551	Transferases	13	15	10000	0	RFC	Trees=5	PRECISION	1.000	0.900
O60551	Transferases	13	15	10000	0	RFC	Trees=50	PRECISION	1.000	1.000
O60551	Transferases	13	15	10000	0	RFC	Trees=500	PRECISION	1.000	1.000
O60551	Transferases	13	15	10000	0	SVM	C=1.0E00	PRECISION	0.700	0.900
O60551	Transferases	13	15	10000	0	SVM	C=1.0E+02	PRECISION	0.000	0.000
O60551	Transferases	13	15	10000	0	SVM	C=1.0E-02	PRECISION	0.400	0.600
O60551	Transferases	13	15	10000	0	BNB	Alpha=1.0	PRECISION	1.000	1.000
Q9UBM7	Oxidoreductases	21	27	7	9993	BNB	Alpha=0.1	PRECISION	0.200	0.400
O60551	Transferases	13	15	10000	0	RFC	Trees=5	RECALL	0.500	0.600
O60551	Transferases	13	15	10000	0	RFC	Trees=50	RECALL	0.600	0.500
O60551	Transferases	13	15	10000	0	RFC	Trees=500	RECALL	0.600	0.500
O60551	Transferases	13	15	10000	0	SVM	C=1.0E00	RECALL	0.500	0.600
O60551	Transferases	13	15	10000	0	SVM	C=1.0E+02	RECALL	0.000	0.000
O60551	Transferases	13	15	10000	0	SVM	C=1.0E-02	RECALL	0.200	0.300
O60551	Transferases	13	15	10000	0	BNB	Alpha=1.0	RECALL	0.500	0.500
Q9UBM7	Oxidoreductases	21	27	7	9993	BNB	Alpha=0.1	RECALL	0.067	0.100
O60551	Transferases	13	15	10000	0	RFC	Trees=5	FSCORE	0.667	0.700
O60551	Transferases	13	15	10000	0	RFC	Trees=50	FSCORE	0.733	0.667
O60551	Transferases	13	15	10000	0	RFC	Trees=500	FSCORE	0.733	0.667
O60551	Transferases	13	15	10000	0	SVM	C=1.0E00	FSCORE	0.567	0.700
O60551	Transferases	13	15	10000	0	SVM	C=1.0E+02	FSCORE	0.000	0.000
O60551	Transferases	13	15	10000	0	SVM	C=1.0E-02	FSCORE	0.267	0.400
O60551	Transferases	13	15	10000	0	BNB	Alpha=1.0	FSCORE	0.667	0.667
Q9UBM7	Oxidoreductases	21	27	7	9993	BNB	Alpha=0.1	FSCORE	0.100	0.160
O95399	Other	61	63	11	9989	RFC	Trees=5	PR-AUC	0.961	0.951
O95399	Other	61	63	11	9989	RFC	Trees=50	PR-AUC	0.981	0.958
O95399	Other	61	63	11	9989	RFC	Trees=500	PR-AUC	0.981	0.959
O95399	Other	61	63	11	9989	SVM	C=1.0E00	PR-AUC	0.962	0.933
O95399	Other	61	63	11	9989	SVM	C=1.0E+02	PR-AUC	0.961	0.927
O95399	Other	61	63	11	9989	SVM	C=1.0E-02	PR-AUC	0.931	0.923
O95399	Other	61	63	11	9989	BNB	Alpha=1.0	PR-AUC	0.713	0.723
Q16850	Oxidoreductases	21	28	0	10000	BNB	Alpha=0.1	PR-AUC	0.831	0.804
O95399	Other	61	63	11	9989	RFC	Trees=5	BEDROC	0.977	0.967
O95399	Other	61	63	11	9989	RFC	Trees=50	BEDROC	0.989	0.972
O95399	Other	61	63	11	9989	RFC	Trees=500	BEDROC	0.989	0.973
O95399	Other	61	63	11	9989	SVM	C=1.0E00	BEDROC	0.978	0.944
O95399	Other	61	63	11	9989	SVM	C=1.0E+02	BEDROC	0.978	0.943
O95399	Other	61	63	11	9989	SVM	C=1.0E-02	BEDROC	0.974	0.945
O95399	Other	61	63	11	9989	BNB	Alpha=1.0	BEDROC	0.993	0.984
Q16850	Oxidoreductases	21	28	0	10000	BNB	Alpha=0.1	BEDROC	0.979	0.856
O95399	Other	61	63	11	9989	RFC	Trees=5	PRECISION	1.000	1.000
O95399	Other	61	63	11	9989	RFC	Trees=50	PRECISION	1.000	1.000
O95399	Other	61	63	11	9989	RFC	Trees=500	PRECISION	1.000	1.000
O95399	Other	61	63	11	9989	SVM	C=1.0E00	PRECISION	1.000	1.000
O95399	Other	61	63	11	9989	SVM	C=1.0E+02	PRECISION	0.400	0.600
O95399	Other	61	63	11	9989	SVM	C=1.0E-02	PRECISION	1.000	1.000
O95399	Other	61	63	11	9989	BNB	Alpha=1.0	PRECISION	1.000	1.000
Q16850	Oxidoreductases	21	28	0	10000	BNB	Alpha=0.1	PRECISION	0.800	0.750
O95399	Other	61	63	11	9989	RFC	Trees=5	RECALL	0.880	0.880
O95399	Other	61	63	11	9989	RFC	Trees=50	RECALL	0.920	0.880
O95399	Other	61	63	11	9989	RFC	Trees=500	RECALL	0.920	0.860
O95399	Other	61	63	11	9989	SVM	C=1.0E00	RECALL	0.920	0.880
O95399	Other	61	63	11	9989	SVM	C=1.0E+02	RECALL	0.160	0.200
O95399	Other	61	63	11	9989	SVM	C=1.0E-02	RECALL	0.700	0.640
O95399	Other	61	63	11	9989	BNB	Alpha=1.0	RECALL	0.640	0.600
Q16850	Oxidoreductases	21	28	0	10000	BNB	Alpha=0.1	RECALL	0.533	0.550
O95399	Other	61	63	11	9989	RFC	Trees=5	FSCORE	0.932	0.932
O95399	Other	61	63	11	9989	RFC	Trees=50	FSCORE	0.954	0.932
O95399	Other	61	63	11	9989	RFC	Trees=500	FSCORE	0.957	0.920
O95399	Other	61	63	11	9989	SVM	C=1.0E00	FSCORE	0.957	0.932
O95399	Other	61	63	11	9989	SVM	C=1.0E+02	FSCORE	0.217	0.284
O95399	Other	61	63	11	9989	SVM	C=1.0E-02	FSCORE	0.803	0.750
O95399	Other	61	63	11	9989	BNB	Alpha=1.0	FSCORE	0.763	0.724
Q16850	Oxidoreductases	21	28	0	10000	BNB	Alpha=0.1	FSCORE	0.620	0.601
Q99873	Transferases	54	55	10000	0	RFC	Trees=5	PR-AUC	0.579	0.607
Q99873	Transferases	54	55	10000	0	RFC	Trees=50	PR-AUC	0.762	0.679
Q99873	Transferases	54	55	10000	0	RFC	Trees=500	PR-AUC	0.771	0.664
Q99873	Transferases	54	55	10000	0	SVM	C=1.0E00	PR-AUC	0.760	0.754
Q99873	Transferases	54	55	10000	0	SVM	C=1.0E+02	PR-AUC	0.760	0.754
Q99873	Transferases	54	55	10000	0	SVM	C=1.0E-02	PR-AUC	0.653	0.643
Q99873	Transferases	54	55	10000	0	BNB	Alpha=1.0	PR-AUC	0.523	0.498
P47211	GPCR	21	29	1	9999	BNB	Alpha=0.1	PR-AUC	0.959	0.771
Q99873	Transferases	54	55	10000	0	RFC	Trees=5	BEDROC	0.697	0.714
Q99873	Transferases	54	55	10000	0	RFC	Trees=50	BEDROC	0.822	0.758
Q99873	Transferases	54	55	10000	0	RFC	Trees=500	BEDROC	0.827	0.749
Q99873	Transferases	54	55	10000	0	SVM	C=1.0E00	BEDROC	0.822	0.819
Q99873	Transferases	54	55	10000	0	SVM	C=1.0E+02	BEDROC	0.822	0.818
Q99873	Transferases	54	55	10000	0	SVM	C=1.0E-02	BEDROC	0.810	0.805
Q99873	Transferases	54	55	10000	0	BNB	Alpha=1.0	BEDROC	0.960	0.961
P47211	GPCR	21	29	1	9999	BNB	Alpha=0.1	BEDROC	0.997	0.918
Q99873	Transferases	54	55	10000	0	RFC	Trees=5	PRECISION	0.429	0.481
Q99873	Transferases	54	55	10000	0	RFC	Trees=50	PRECISION	0.709	0.625
Q99873	Transferases	54	55	10000	0	RFC	Trees=500	PRECISION	0.677	0.611
Q99873	Transferases	54	55	10000	0	SVM	C=1.0E00	PRECISION	0.950	0.950
Q99873	Transferases	54	55	10000	0	SVM	C=1.0E+02	PRECISION	0.400	0.400
Q99873	Transferases	54	55	10000	0	SVM	C=1.0E-02	PRECISION	1.000	0.933
Q99873	Transferases	54	55	10000	0	BNB	Alpha=1.0	PRECISION	1.000	1.000
P47211	GPCR	21	29	1	9999	BNB	Alpha=0.1	PRECISION	1.000	0.600
Q99873	Transferases	54	55	10000	0	RFC	Trees=5	RECALL	0.622	0.689
Q99873	Transferases	54	55	10000	0	RFC	Trees=50	RECALL	0.778	0.778
Q99873	Transferases	54	55	10000	0	RFC	Trees=500	RECALL	0.778	0.733
Q99873	Transferases	54	55	10000	0	SVM	C=1.0E00	RECALL	0.422	0.400
Q99873	Transferases	54	55	10000	0	SVM	C=1.0E+02	RECALL	0.044	0.067
Q99873	Transferases	54	55	10000	0	SVM	C=1.0E-02	RECALL	0.378	0.356
Q99873	Transferases	54	55	10000	0	BNB	Alpha=1.0	RECALL	0.533	0.467
P47211	GPCR	21	29	1	9999	BNB	Alpha=0.1	RECALL	0.800	0.600
Q99873	Transferases	54	55	10000	0	RFC	Trees=5	FSCORE	0.497	0.545
Q99873	Transferases	54	55	10000	0	RFC	Trees=50	FSCORE	0.703	0.647
Q99873	Transferases	54	55	10000	0	RFC	Trees=500	FSCORE	0.678	0.607
Q99873	Transferases	54	55	10000	0	SVM	C=1.0E00	FSCORE	0.563	0.548
Q99873	Transferases	54	55	10000	0	SVM	C=1.0E+02	FSCORE	0.080	0.113
Q99873	Transferases	54	55	10000	0	SVM	C=1.0E-02	FSCORE	0.523	0.492
Q99873	Transferases	54	55	10000	0	BNB	Alpha=1.0	FSCORE	0.678	0.604
[truncated: 20,961 more rows]
